# Supplementary material for: County, subregional and regional phosphorus data derived from the net anthropogenic nitrogen/phosphorus inputs (NANI/NAPI) toolbox
Source: Data Brief. 2019 Jul 25;25:104265. doi: 10.1016/j.dib.2019.104265 (PMC6700556; doi:10.1016/j.dib.2019.104265)
Supplement: Supplementary file 1 [file mmc1.xlsx]

## Sheet: Regional P
			Area_km2*	Fertilizer P Application (kg-P/km2/yr)						agricultural fertilizer P application (kg P/km2/yr)						P in Animal Excretion (kg-P/km2/yr)						total ag P inputs (kg P/km2/yr)						Agricultural fertilizer P (kg-P/km2 cropland/yr)						Livestock excretion P (manure) (kg-P/km2 cropland/yr)						Total ag P inputs, I (kg-P/km2 cropland/yr)						PUE %
Region Code	Region Name		region area	PFERT 1987	PFERT 1992	PFERT 1997	PFERT 2002	PFERT 2007	PFERT 2012	AG PFERT 1987	AG PFERT 1992	AG PFERT 1997	AG PFERT 2002	AG PFERT 2007	AG PFERT 2012	PEXCR/TOT AREA 1987	PEXCR/TOT AREA 1992	PEXCR/TOT AREA 1997	PEXCR/TOT AREA 2002	PEXCR/TOT AREA 2007	PEXCR/TOT AREA 2012	IP', 1987	IP', 1992	IP', 1997	IP', 2002	IP', 2007	IP', 2012	AG PFERT/CROPLAND AREA, 1987	AG PFERT/CROPLAND AREA, 1992	AG PFERT/CROPLAND AREA, 1997	AG PFERT/CROPLAND AREA, 2002	AG PFERT/CROPLAND AREA, 2007	AG PFERT/CROPLAND AREA, 2012	PEXCR/CROPLAND AREA 1987	PEXCR/CROPLAND AREA 1992	PEXCR/CROPLAND AREA 1997	PEXCR/CROPLAND AREA 2002	PEXCR/CROPLAND AREA 2007	PEXCR/CROPLAND AREA 2012	IP, 1987	IP, 1992	IP, 1997	IP, 2002	IP, 2007	IP, 2012	PUE, 1987	PUE, 1992	PUE, 1997	PUE, 2002
				1987	1992	1997	2002	2007	2012	1987	1992	1997	2002	2007	2012	1987	1992	1997	2002	2007	2012	1987	1992	1997	2002	2007	2012	1987	1992	1997	2002	2007	2012	1987	1992	1997	2002	2007	2012	1987	1992	1997	2002	2007	2012	1987	1992	1997	2002
H	Heartland		738289	762.225	793.637	847.924	842.903	857.352	971.139	751.29	781.153	835.771	819.401	840.273	959.896	384.727	380.033	384.299	406.842	439.5	414.123	1136.02	1161.19	1220.07	1226.24	1279.77	1374.02	1165.12	1234.37	1334.04	1290.17	1375.54	1581.78	596.644	600.523	613.409	640.587	719.467	682.417	1761.76	1834.89	1947.44	1930.76	2095.01	2264.19	81.3726	94.0971	89.5825	92.0739
NC	Northern Crescent		682975	296.693	271.651	271.447	227.127	216.263	194.413	284.034	259.122	257.418	209.693	198.769	182.814	234.259	221.954	215.89	214.488	219.547	223.794	518.293	481.075	473.308	424.181	418.317	406.607	1206.86	1155.07	1188.1	947.62	955.496	893.76	995.371	989.388	996.428	969.289	1055.38	1094.11	2202.23	2144.46	2184.53	1916.91	2010.87	1987.87	64.3295	65.1627	72.0242	84.2722
GP	Northern Great Plains		704728	161.82	183.769	227.353	244.036	298.803	344.482	160.704	181.812	225.816	241.409	295.627	342.886	185.897	194.549	207.115	203.467	200.83	191.889	346.601	376.361	432.931	444.876	496.457	534.775	416.954	484.156	605.911	632.679	774.271	924.111	482.319	518.077	555.732	533.242	525.99	517.161	899.273	1002.23	1161.64	1165.92	1300.26	1441.27	68.6787	69.2649	58.6054	56.1559
PG	Prairie Gateway		1.02091e+06	164.198	180.675	215.369	223.642	218.235	215.167	161.399	177.444	211.754	216.715	212.903	213.159	289.058	301.237	329.203	333.791	338.648	297.75	450.457	478.681	540.957	550.506	551.551	510.909	468.85	520.993	628.863	628.158	660.479	699.054	839.692	884.465	977.659	967.508	1050.57	976.47	1308.54	1405.46	1606.52	1595.67	1711.05	1675.52	63.5987	68.4967	66.8259	58.9962
EU	Eastern Uplands		505747	174.74	171.464	171.889	187.459	139.64	107.488	166.957	163.551	162.347	152.631	127.559	98.8707	392.5	434.141	475.932	504.119	502.033	449.077	559.458	597.692	638.279	656.75	629.592	547.947	832.977	808.691	810.609	791.858	860.429	808.244	1958.25	2146.64	2376.36	2615.41	3386.39	3671.09	2791.23	2955.34	3186.97	3407.27	4246.82	4479.34	45.7678	47.9794	47.3517	46.1405
SS	Southern Seaboard		635986	205.812	254.214	255.607	239.746	217.282	139.239	199.049	246.963	233.323	222.817	190.284	131.217	336.61	377.565	432.606	487.398	491.086	457.697	535.659	624.528	665.929	710.215	681.369	588.914	1220.32	1553.58	1490.25	1517.92	1512.39	1138.01	2063.67	2375.17	2763.09	3320.34	3903.19	3969.5	3283.99	3928.75	4253.34	4838.26	5415.58	5107.51	32.1857	32.3737	30.7517	25.1337
BR	Basin and Range		1.42898e+06	24.5778	29.2471	35.0272	32.6244	33.5106	28.093	24.3373	28.5984	34.4827	31.7429	32.4245	27.3699	70.5511	71.1523	72.3385	63.9218	63.825	60.7732	94.8884	99.7507	106.821	95.6647	96.2495	88.1431	457.035	533.95	648.097	577.978	654.631	593.069	1324.89	1328.46	1359.59	1163.9	1288.59	1316.87	1781.93	1862.4	2007.69	1741.87	1943.22	1909.94	54.7017	50.9865	56.8321	60.9431
MP	Mississippi Portal		256094	261.616	322.796	350.683	276.091	273.657	249.89	257.411	316.632	344.992	247.151	268.215	243.662	159.239	164.093	182.254	194.813	198.471	172.236	416.65	480.725	527.245	441.964	466.686	415.898	777.858	970.524	1085.52	805.363	907.231	871.57	481.196	502.968	573.465	634.816	671.323	616.08	1259.05	1473.49	1658.99	1440.18	1578.55	1487.65	72.2274	77.0447	73.9624	90.4226
All	All regions		5.97371e+06	229.076	244.116	264.635	258.187	257.935	261.019	224.051	238.496	257.176	245.593	248.148	255.748	238.432	247.785	264.341	274.065	279.548	258.96	462.483	486.281	521.517	519.658	527.696	514.708	822.225	891.421	974.061	922.093	991.727	1064.45	875.003	926.139	1001.2	1028.99	1117.22	1077.82	1697.23	1817.56	1975.26	1951.09	2108.95	2142.26	66.56	71.713	68.8921	69.4648
* area excludes counties with less than 2% cropland+rangeland
[truncated: 92 more columns]

## Sheet: Subregional P
					Area_km2*	Fertilizer P Application (kg-P/km2/yr)						agricultural fertilizer P application (kg P/km2/yr)						N in Animal Excretion (kg-P/km2/yr)						total ag P inputs (kg P/km2/yr)						Agricultural fertilizer P (kg-P/km2 cropland/yr)						Livestock excretion P (manure) (kg-P/km2 cropland/yr)						Total ag P inputs, I (kg-P/km2 cropland/yr)						PUE %
Region Code	Region Name	Subregion Code	Number of Countie		Subregion area	PFERT 1987	PFERT 1992	PFERT 1997	PFERT 2002	PFERT 2007	PFERT 2012	AG PFERT 1987	AG PFERT 1992	AG PFERT 1997	AG PFERT 2002	AG PFERT 2007	AG PFERT 2012	PEXCR/TOT AREA 1987	PEXCR/TOT AREA 1992	PEXCR/TOT AREA 1997	PEXCR/TOT AREA 2002	PEXCR/TOT AREA 2007	PEXCR/TOT AREA 2012	IP', 1987	IP', 1992	IP', 1997	IP', 2002	IP', 2007	IP', 2012	AG PFERT/CROPLAND AREA, 1987	AG PFERT/CROPLAND AREA, 1992	AG PFERT/CROPLAND AREA, 1997	AG PFERT/CROPLAND AREA, 2002	AG PFERT/CROPLAND AREA, 2007	AG PFERT/CROPLAND AREA, 2012	PEXCR/CROPLAND AREA 1987	PEXCR/CROPLAND AREA 1992	PEXCR/CROPLAND AREA 1997	PEXCR/CROPLAND AREA 2002	PEXCR/CROPLAND AREA 2007	PEXCR/CROPLAND AREA 2012	IP, 1987	IP, 1992	IP, 1997	IP, 2002	IP, 2007	IP, 2012	PUE, 1987	PUE, 1992
						1987	1992	1997	2002	2007	2012	1987	1992	1997	2002	2007	2012	1987	1992	1997	2002	2007	2012	1987	1992	1997	2002	2007	2012	1987	1992	1997	2002	2007	2012	1987	1992	1997	2002	2007	2012	1987	1992	1997	2002	2007	2012	1987	1992
H	Heartland	H1	9		12565.3	767.816	817.1	986.086	888.824	1020.6	1268.26	761.126	803.724	970.663	864.655	990.538	1240.84	476.997	472.443	488.519	494.119	507.886	505.942	1238.12	1276.17	1459.18	1358.77	1498.42	1746.78	1183.35	1263.64	1522.27	1303.07	1490.33	1977.11	741.607	742.792	766.135	744.656	764.148	806.15	1924.96	2006.44	2288.41	2047.73	2254.48	2783.26	78.6002	74.0682
H	Heartland	H2	7		11012.3	227.67	264.623	266.057	298.329	257.13	226.264	226.28	262.145	263.38	293.993	254.292	223.588	473.193	517.137	563.875	629.185	592.952	537.56	699.473	779.282	827.255	923.178	847.245	761.148	617.906	708.591	692.026	794.953	923.764	953.447	1292.15	1397.85	1481.57	1701.31	2154.01	2292.32	1910.06	2106.44	2173.6	2496.26	3077.78	3245.76	70.1831	65.4055
H	Heartland	H3	7		11408	277.024	359.858	381.982	394.322	393.099	376.122	274.788	355.949	377.582	387.607	388.73	372.136	206.744	195.181	219.49	227.092	205.176	141.14	481.533	551.13	597.072	614.699	593.906	513.276	880.258	1144.46	1200.51	1243.54	1361.59	1599.6	662.286	627.554	697.857	728.573	718.662	606.677	1542.54	1772.01	1898.36	1972.12	2080.25	2206.27	66.7228	67.6588
H	Heartland	H4	29		29177.5	582.978	663.663	755.265	740.377	749.551	786.148	578.54	658.806	749.659	732.034	744.073	784.511	180.763	209.667	274.904	359.406	381.714	367.464	759.303	868.473	1024.56	1091.44	1125.79	1151.98	1150.32	1328.94	1459.76	1389.85	1475.09	1594.07	359.413	422.941	535.302	682.374	756.729	746.659	1509.73	1751.88	1995.06	2072.22	2231.82	2340.72	77.5318	86.2681
H	Heartland	H5	15		16661.4	760.783	786.506	906.266	759.53	890.92	889.779	756.312	781.664	900.475	749.143	884.635	888.885	238.415	267.202	334.827	489.24	517.792	429.338	994.727	1048.87	1235.3	1238.38	1402.43	1318.22	1623.31	1667.87	1906.28	1574.25	1934.66	2052.31	511.721	570.143	708.82	1028.09	1132.39	991.284	2135.03	2238.02	2615.1	2602.34	3067.05	3043.6	60.5151	76.6782
H	Heartland	H6	9		12148.8	379.486	479.482	487.448	571.98	554.104	491.646	358.129	443.143	447.419	511.144	515.822	455.921	367.34	357.042	365.893	344.661	383.371	287.458	725.469	800.186	813.312	855.805	899.192	743.379	699.337	877.935	887.715	1018.79	1092.08	1066.81	717.324	707.356	725.962	686.966	811.657	672.627	1416.66	1585.29	1613.68	1705.76	1903.73	1739.44	92.4736	91.347
H	Heartland	H7	26		42120.4	362.502	406.807	432.95	482.694	462.019	470.815	360.785	403.817	429.516	477.394	458.598	467.624	410.933	425.412	493.711	512.585	544.706	459.366	771.718	829.229	923.227	989.979	1003.3	926.991	696.156	788.846	837.966	943.446	1021.83	1056.46	792.918	831.032	963.207	1012.99	1213.7	1037.81	1489.07	1619.88	1801.17	1956.44	2235.53	2094.27	86.1351	87.7519
H	Heartland	H8	25		36203.5	532.875	595.533	647.284	661.54	574.634	626.866	519.461	573.632	623.516	625.73	551.912	607.305	321.479	314.094	296.724	299.296	295.659	261.583	840.94	887.726	920.241	925.026	847.571	868.888	1067.74	1212.38	1324.19	1326.1	1279.98	1398.37	660.793	663.839	630.168	634.291	685.686	602.318	1728.53	1876.22	1954.36	1960.39	1965.67	2000.69	79.3576	86.4591
H	Heartland	H9	27		38965.6	971.048	1060.01	1175.89	1050.55	917.535	1012.41	960.001	1050.13	1164.37	1035.55	906.451	1011.84	197.557	197.015	180.006	179.837	181.475	168.129	1157.56	1247.15	1344.37	1215.39	1087.93	1179.97	1373.57	1559.86	1750.72	1474.77	1314.85	1442.99	282.665	292.645	270.653	256.114	263.237	239.769	1656.24	1852.5	2021.37	1730.88	1578.08	1682.76	90.1069	100.525
H	Heartland	H10	36		38617.5	907.255	902.531	783.214	712.596	737.922	819.256	884.524	881.702	767.842	668.186	719.865	802.156	341.183	296.711	287.898	271.16	290.487	264.215	1225.71	1178.41	1055.74	939.346	1010.35	1066.37	1792.06	1817.5	1632.94	1467.34	1587.13	1703.89	691.242	611.626	612.259	595.468	640.455	561.23	2483.3	2429.13	2245.19	2062.81	2227.59	2265.12	59.519	77.9991
H	Heartland	H11	25		22413.1	913.337	816.642	679.854	686.294	674.555	727.902	886.087	795.877	663.563	623.884	643.272	707.767	287.945	252.392	229.47	187.392	189.482	171.128	1174.03	1048.27	893.033	811.277	832.755	878.895	1819.37	1697.12	1473.61	1370.74	1452.53	1623.72	591.228	538.198	509.597	411.721	427.857	392.591	2410.6	2235.32	1983.21	1782.46	1880.39	2016.31	62.7646	83.5139
H	Heartland	H12	17		21793.1	670.394	555.387	580.162	662.501	599.077	516.863	654.868	544.45	571.346	624.25	578.589	505.997	224.265	200.354	174.475	151.381	157.395	151.676	879.134	744.804	745.82	775.631	735.984	657.673	1461.33	1252.87	1341.14	1501.36	1437.19	1286.29	500.446	461.047	409.55	364.081	390.963	385.573	1961.78	1713.92	1750.69	1865.44	1828.15	1671.86	68.6545	101.712
H	Heartland	H13	14		28916.7	668.126	738.444	943.365	806.383	907.197	1058.48	667.117	736.772	941.61	803.87	904.221	1055.85	346.296	359.267	395.718	430.885	495.358	473.211	1013.41	1096.04	1337.33	1234.76	1399.58	1529.06	989.034	1108.07	1392.88	1143.2	1284.93	1554.44	513.4	540.322	585.368	612.768	703.923	696.671	1502.43	1648.4	1978.25	1755.96	1988.86	2251.11	86.8899	86.2931
H	Heartland	H14	21		29148	496.861	672.447	788.183	1012.36	872.782	1374.56	484.716	647.457	775.341	989.388	834.866	1357.62	634.257	665.365	687.934	697.59	762.383	679.793	1118.97	1312.82	1463.28	1686.98	1597.25	2037.41	622.162	876.77	1036.74	1288.78	1170.5	1776.02	814.106	901.021	919.868	908.682	1068.88	889.297	1436.27	1777.79	1956.61	2197.46	2239.38	2665.32	96.6014	103.196
H	Heartland	H15	22		31228.4	617.003	718.565	693.365	712.622	727.614	912.56	613.981	714.405	689.099	706.113	721.332	903.907	495.977	464.375	433.111	461.686	466.108	419.687	1109.96	1178.78	1122.21	1167.8	1187.44	1323.59	820.368	964.634	948.823	949.66	1082.56	1351.7	662.698	627.028	596.352	620.926	699.523	627.599	1483.07	1591.66	1545.18	1570.59	1782.08	1979.3	96.7146	109.513
H	Heartland	H16	25		34235	502.52	473.37	471.685	524.948	543.17	615.66	493.267	459.627	457.377	502.609	521.648	585.481	501.772	478.027	478.218	469.219	460.284	397.697	995.039	937.654	935.595	971.827	981.932	983.178	801.847	757.001	760.994	853.454	1024.05	1134.87	815.674	787.306	795.67	796.755	903.582	770.878	1617.52	1544.31	1556.66	1650.21	1927.63	1905.75	86.3351	97.2173
H	Heartland	H17	24		34728.2	895.029	891.032	971.468	949.897	914.995	986.383	884.845	878.372	958.396	931.145	898.512	967.71	427.922	390.641	359.404	330.511	355.717	353.528	1312.77	1269.01	1317.8	1261.66	1254.23	1321.24	1286.5	1321.82	1453.49	1391.68	1395.18	1548.28	622.171	587.856	545.066	493.977	552.347	565.622	1908.68	1909.67	1998.55	1885.65	1947.53	2113.9	75.2623	98.6139
H	Heartland	H18	24		37424.7	1236.53	1311.88	1485.34	1392.6	1149.83	1309.48	1213.38	1290.41	1459.57	1356.88	1121.91	1308.02	199.253	178.177	156.991	147.307	150.292	150.865	1412.63	1468.58	1616.56	1504.19	1272.2	1458.88	1487.16	1638.77	1878.09	1763.57	1460.79	1696.09	244.211	226.278	202.008	191.459	195.689	195.625	1731.37	1865.05	2080.1	1955.03	1656.48	1891.72	93.7182	111.101
H	Heartland	H19	27		34480.9	1349.05	1276.13	1174.8	1120.82	1095.91	1268.4	1324.22	1252.33	1153.45	1067.37	1067.8	1251.09	261.877	251.94	232.838	222.582	251.256	253.655	1586.1	1504.27	1386.29	1289.95	1319.06	1504.75	1808.77	1727.3	1665.3	1558.61	1521.36	1871.16	357.701	347.493	336.162	325.021	357.98	379.371	2166.47	2074.79	2001.46	1883.63	1879.34	2250.53	74.1221	92.5772
H	Heartland	H20	31		33629.5	1196.39	1045.82	955.74	1074.14	1013.11	1008.34	1181.87	1032.85	945.974	1043.69	1000.34	997.148	443.506	465.85	484.655	538.056	609.167	638.037	1625.38	1498.7	1430.63	1581.75	1609.5	1635.19	1645.62	1481.26	1380.39	1439.21	1444.6	1456.49	617.53	668.1	707.219	741.957	879.708	931.953	2263.15	2149.36	2087.6	2181.17	2324.31	2388.45	64.5564	80.6803
H	Heartland	H21	12		15006.8	915.244	719.111	790.368	917.972	845.735	710.233	903.259	711.072	783.796	888.289	829.349	701.42	227.313	221.893	225.889	265.863	217.749	235.478	1130.57	932.965	1009.68	1154.15	1047.1	936.898	1434.02	1176.52	1296.1	1484.06	1478.09	1278.84	360.884	367.138	373.534	444.176	388.079	429.327	1794.9	1543.66	1669.63	1928.24	1866.17	1708.17	75.9072	106.902
H	Heartland	H22	5		8965.34	335.478	442.533	606.038	731.625	847.942	1056.7	334.588	440.501	603.63	726.864	840.921	1056.53	479.832	503.701	517.911	595.502	592.809	567.586	814.42	944.202	1121.54	1322.37	1433.73	1624.12	519.95	657.784	888.37	1030.42	1411.67	1651.69	745.66	752.158	762.216	844.198	995.157	887.318	1265.61	1409.94	1650.59	1874.62	2406.83	2539.01	81.2234	89.7501
H	Heartland	H23	21		33788.3	516.975	614.778	778.958	957.296	1075.89	1348.6	512.975	606.835	769.584	938.701	1048.24	1343.23	597.554	637.657	637.933	716.193	843.039	827.194	1110.53	1244.49	1407.52	1654.89	1891.28	2170.43	689.692	819.125	1058.61	1243.99	1463.16	1759.65	803.409	860.728	877.515	949.114	1176.74	1083.64	1493.1	1679.85	1936.12	2193.1	2639.9	2843.29	84.3859	94.3953
H	Heartland	H24	23		35101.9	852.743	995.124	1090.71	986.967	1274.27	1414.28	850.152	991.611	1087.32	982.182	1270.03	1409	465.438	464.797	506.362	646.018	796.334	714.839	1315.59	1456.41	1593.68	1628.2	2066.36	2123.84	1005.64	1159.47	1312.23	1156.99	1447.63	1698.36	550.565	543.48	611.101	760.996	907.69	861.644	1556.21	1702.95	1923.33	1917.98	2355.32	2560.01	103.318	115.015
H	Heartland	H25	25		37581.4	918.698	999.367	1107.74	997.688	1288.01	1519.53	912.681	991.048	1099.46	985.589	1276.81	1504.92	442.151	430.504	438.359	515.564	585.876	644.154	1354.83	1421.55	1537.82	1501.15	1862.69	2149.07	1126.93	1239.88	1368.47	1213.24	1527.8	1820.25	545.944	538.596	545.612	634.649	701.042	779.124	1672.87	1778.48	1914.08	1847.89	2228.84	2599.37	97.4623	109.057
H	Heartland	H26	13		21824	773.199	802.355	790.619	725.753	868.14	1113.1	764.457	789.913	777.823	706.466	849.823	1088.94	778.708	763.081	683.119	642.206	665.709	667.981	1543.16	1552.99	1460.94	1348.67	1515.53	1756.92	1187.72	1249.26	1250.55	1135.89	1435.66	1811.36	1209.86	1206.83	1098.29	1032.57	1124.63	1111.13	2397.58	2456.09	2348.83	2168.45	2560.29	2922.5	70.2074	74.2008
H	Heartland	H27	7		9560.6	1078.07	967.694	1228.82	1156.92	927.896	1029.04	1029.43	917.757	1162.83	1061.08	853.333	1025.24	447.645	360.707	307.458	265.874	298.056	259.951	1477.07	1278.46	1470.29	1326.96	1151.39	1285.19	1594.62	1505.44	1958.1	1796.82	1453.15	1740.72	693.418	591.687	517.73	450.226	507.563	441.363	2288.04	2097.13	2475.83	2247.05	1960.72	2182.08	68.9517	85.6597
H	Heartland	H28	12		19582.9	530.146	587.209	770.998	763.234	992.92	1103.03	529.414	585.595	769.009	759.411	987.24	1102.6	308.577	313.34	329.482	318.542	346.566	331.5	837.991	898.935	1098.49	1077.95	1333.81	1434.1	731.942	813.022	1083.16	1028.6	1380.45	1530.19	426.623	435.032	464.082	431.456	484.6	460.055	1158.57	1248.05	1547.25	1460.06	1865.05	1990.24	87.7676	87.411
BR	Basin and Range	BR1	5		24418.5	12.5681	12.7401	13.6783	17.5242	16.2817	8.44155	12.3788	12.0185	13.4409	17.114	15.3676	7.99188	48.3087	56.3251	45.7383	41.0942	35.5176	30.8599	60.6876	68.3436	59.1792	58.2083	50.8851	38.8518	264.921	271.917	311.6	420.422	477.423	245.585	1033.86	1274.35	1060.34	1009.52	1103.42	948.305	1298.78	1546.26	1371.94	1429.94	1580.85	1193.89	77.7295	66.8895
BR	Basin and Range	BR2	3		37259.4	1.98742	2.90571	2.57765	2.7754	2.50137	0.612055	1.96506	2.87662	2.56171	2.72116	2.45521	0.574066	56.0371	46.7932	46.4354	36.0542	33.5582	36.1505	58.0021	49.6699	48.9971	38.7753	36.0134	36.7246	409.042	451.274	484.087	385.685	490.637	216.847	11664.5	7340.77	8774.9	5110.16	6706.1	13655.4	12073.6	7792.05	9258.98	5495.84	7196.73	13872.3	8.73255	12.1523
BR	Basin and Range	BR3	3		35916.9	7.95032	14.5446	12.1642	10.7295	11.865	3.10554	7.92584	14.5104	12.1434	10.6525	11.798	3.05004	49.5718	50.9231	33.4135	47.5897	38.2322	35.6486	57.4977	65.4335	45.5569	58.2421	50.0301	38.6987	844.318	1743.69	1867.24	1185.74	1385.9	346.868	5280.75	6119.33	5137.85	5297.25	4491.11	4054.16	6125.07	7863.02	7005.08	6482.98	5877	4401.03	15.2013	15.0322
BR	Basin and Range	BR4	2		55984.6	1.38292	2.74538	2.12938	2.97076	0.977077	2.53104	1.34525	2.66398	2.10126	2.93037	0.623823	2.44207	31.9192	33.2644	23.3249	20.8162	9.68325	27.5021	33.2645	35.9284	25.4262	23.7466	10.3071	29.9442	376.406	752.302	684.378	638.611	152.779	849.396	8931.14	9393.78	7596.92	4536.44	2371.5	9565.71	9307.55	10146.1	8281.3	5175.05	2524.28	10415.1	12.7554	14.6552
BR	Basin and Range	BR5	2		25898	1.40111	0.861341	0.137311	0.47165	0.498203	0.193574	1.30694	0.738282	0.0701492	0.224157	0.291248	0.012556	45.5193	43.2262	43.5738	34.5906	39.5599	30.6515	46.8262	43.9645	43.644	34.8147	39.8512	30.6641	175.345	45.773	5.35294	26.9455	38.5045	1.6729	6107.08	2679.99	3325.03	4158.07	5230.03	4083.85	6282.43	2725.77	3330.38	4185.02	5268.53	4085.52	16.2994	22.8582
BR	Basin and Range	BR6	3		15424.5	7.98812	11.8667	8.29172	14.6184	17.4554	9.93873	5.05857	7.89269	6.08839	6.04805	8.915	2.2171	49.4753	63.2836	56.2251	46.1844	49.2085	60.3596	54.5338	71.1763	62.3135	52.2324	58.1235	62.5767	347.366	491.373	348.509	298.846	480.07	157.466	3397.41	3939.83	3218.41	2282.06	2649.86	4286.96	3744.78	4431.21	3566.92	2580.9	3129.94	4444.43	33.5518	29.385
BR	Basin and Range	BR7	5		27167	50.7736	62.8308	80.0865	62.2998	71.2193	52.2526	50.7183	62.639	79.9913	62.0856	71.0442	52.1902	126.189	145.891	144.947	138.292	153.65	138.816	176.907	208.53	224.938	200.377	224.695	191.007	296.901	358.024	457.829	334.668	389.878	308.8	738.698	833.865	829.602	745.451	843.206	821.352	1035.6	1191.89	1287.43	1080.12	1233.08	1130.15	53.0206	44.1514
BR	Basin and Range	BR8	2		11909.1	4.05647	2.51975	1.27349	6.28547	2.3033	1.12069	4.00122	2.45266	1.01792	6.16023	2.07834	1.00024	41.9531	39.0274	42.8953	32.7788	29.528	32.2948	45.9543	41.4801	43.9132	38.939	31.6063	33.295	303.303	252.886	177.915	608.008	411.695	122.887	3180.15	4024	7497.41	3235.23	5849.16	3967.65	3483.46	4276.89	7675.32	3843.24	6260.86	4090.54	42.663	30.5243
BR	Basin and Range	BR9	4		21310	103.046	101.355	121.733	102.282	112.438	79.9274	102.459	99.1971	120.673	99.7698	110.322	79.1616	151.1	169.053	166.38	141.213	126.54	124.979	253.56	268.251	287.053	240.983	236.862	204.141	519.492	517.271	610.709	486.365	556.576	420.289	766.113	881.542	842.03	688.396	638.399	663.547	1285.6	1398.81	1452.74	1174.76	1194.97	1083.84	52.0326	46.9728
BR	Basin and Range	BR10	2		14804.1	21.5093	19.4667	25.5796	26.2295	28.5228	24.119	21.4651	19.2167	25.2291	25.6705	28.1229	23.5136	47.8939	42.8773	47.4504	64.6852	61.9928	111.399	69.359	62.0941	72.6795	90.3557	90.1156	134.912	769.978	650.675	871.268	714.57	788.963	879.778	1718.01	1451.82	1638.66	1800.59	1739.15	4168.06	2487.99	2102.49	2509.93	2515.16	2528.12	5047.84	69.548	77.8861
BR	Basin and Range	BR11	2		24149.3	1.62452	2.08967	2.16952	1.16874	2.15997	1.59785	1.6227	2.08192	2.1615	1.15839	2.15417	1.58938	21.2311	22.3295	23.2483	16.0408	18.077	20.1276	22.8538	24.4114	25.4098	17.1992	20.2312	21.7169	195.473	231.864	249.924	218.091	492.014	430.899	2557.53	2486.83	2688.1	3020.01	4128.79	5456.8	2753.01	2718.69	2938.02	3238.1	4620.81	5887.7	40.3579	51.082
BR	Basin and Range	BR12	4		42927.3	11.5152	14.9151	5.90514	11.2904	15.8142	9.07061	11.4186	14.7809	5.83337	11.0402	15.5985	8.88259	31.4731	36.7046	44.2188	24.8395	33.0552	27.8176	42.8917	51.4855	50.0522	35.8797	48.6537	36.7002	316.613	421.276	152.668	259.447	378.972	236.146	872.679	1046.13	1157.27	583.734	803.092	739.538	1189.29	1467.41	1309.94	843.182	1182.06	975.683	52.949	51.2032
BR	Basin and Range	BR13	5		28791.8	26.9034	40.5331	37.4406	37.0846	24.7722	21.6093	26.7739	40.3299	37.3559	36.8895	24.6666	21.5194	79.2628	76.3533	73.3558	44.4037	59.2672	63.3449	106.037	116.683	110.712	81.2932	83.9338	84.8643	454.559	626.373	598.862	553.175	424.523	398.846	1345.7	1185.86	1175.98	665.854	1020.01	1174.05	1800.26	1812.24	1774.85	1219.03	1444.54	1572.89	70.8809	74.9055
BR	Basin and Range	BR14	4		15729.5	30.3655	49.0712	50.6206	68.7901	40.4232	39.8654	29.991	48.5252	50.3165	67.6493	39.4021	38.961	53.9736	45.4271	68.445	48.0414	35.6257	36.0453	83.9645	93.9523	118.762	115.691	75.0278	75.0063	495.872	819.862	842.701	1024.47	774.104	952.104	892.401	767.517	1146.32	727.529	699.912	880.853	1388.27	1587.38	1989.02	1752	1474.02	1832.96	67.6766	66.3578
BR	Basin and Range	BR15	6		32578	20.1428	24.6478	25.8348	29.2379	20.0561	15.1522	19.5092	22.2171	24.5139	25.8627	16.9762	14.0015	80.9007	77.2159	72.3833	67.5066	64.817	57.9298	100.41	99.433	96.8972	93.3693	81.7931	71.9313	397.917	474.035	545.797	579.579	437.26	442.367	1650.08	1647.52	1611.6	1512.81	1669.51	1830.25	2048	2121.55	2157.39	2092.39	2106.77	2272.61	55.45	53.8606
BR	Basin and Range	BR16	7		24519	8.22971	9.36018	16.1417	20.109	17.3113	7.5739	7.23811	8.05601	10.9836	17.2863	11.7555	4.39362	93.2676	86.9289	68.135	60.9651	65.2379	50.3448	100.506	94.9849	79.1185	78.2514	76.9934	54.7384	248.477	277.835	343.665	456.726	568.324	265.784	3201.79	2998	2131.87	1610.78	3153.94	3045.52	3450.27	3275.83	2475.54	2067.5	3722.26	3311.3	33.1018	35.8341
BR	Basin and Range	BR17	4		26025	22.0623	4.98387	16.8009	24.3328	37.8652	26.0468	21.9028	4.75632	16.4993	23.9148	36.7806	24.6786	74.9457	73.9968	67.2594	83.3813	54.1948	58.7494	96.8486	78.7531	83.7587	107.296	90.9754	83.428	782.195	229.561	614.972	705.663	1667.58	1017.61	2676.46	3571.41	2506.94	2460.36	2457.11	2422.51	3458.66	3800.97	3121.91	3166.02	4124.69	3440.12	44.4078	49.05
BR	Basin and Range	BR18	4		74649.9	3.22432	1.78065	3.92626	6.40161	4.88963	9.75799	3.21616	1.77052	3.9094	6.38881	4.86252	9.72798	20.7152	18.2921	18.5137	22.9544	14.7421	17.1666	23.9314	20.0626	22.4231	29.3433	19.6046	26.8945	608.615	161.739	557.833	730.371	742.252	1312.04	3920.07	1671.01	2641.72	2624.16	2250.34	2315.3	4528.69	1832.75	3199.55	3354.53	2992.59	3627.34	37.1519	59.2061
BR	Basin and Range	BR19	5		37715.4	24.9239	38.3409	43.9944	41.0227	32.2859	22.5062	24.576	36.9458	43.1907	38.9303	30.2712	21.7624	65.412	67.1173	60.023	55.0109	50.0493	42.5937	89.988	104.063	103.214	93.9412	80.3205	64.356	497.869	794.666	910.212	833.471	878.218	760.942	1325.14	1443.62	1264.94	1177.75	1452.02	1489.33	1823.01	2238.29	2175.15	2011.22	2330.23	2250.27	67.4598	54.7034
BR	Basin and Range	BR20	4		35168.3	19.3417	18.9389	21.5892	19.658	25.732	27.5123	19.3377	18.9229	21.5725	19.6359	25.7202	27.4953	49.0921	49.5751	53.4512	65.9167	88.2558	71.4332	68.4297	68.498	75.0237	85.5527	113.976	98.9285	551.645	524.384	646.572	578.314	814.846	950.004	1400.45	1373.81	1602.04	1941.37	2796.04	2468.12	1952.09	1898.19	2248.62	2519.68	3610.89	3418.13	63.4161	63.4372
BR	Basin and Range	BR21	4		19389.6	19.8342	11.8436	18.815	19.2566	20.3021	18.1501	19.8062	11.7272	18.6971	19.1006	20.2172	18.0275	107.27	138.782	98.487	105.081	114.83	131.739	127.077	150.509	117.184	124.182	135.048	149.767	505.279	298.403	450.876	418.808	529.805	554.854	2736.59	3531.36	2374.98	2304.05	3009.2	4054.7	3241.87	3829.76	2825.86	2722.86	3539.01	4609.55	48.5937	41.2365
BR	Basin and Range	BR22	4		26165.4	22.1142	30.101	26.6452	22.5738	15.7503	15.9939	21.8403	29.6302	26.4735	22.258	15.6377	15.8948	100.175	99.0692	107.482	76.4762	64.1597	49.2533	122.015	128.699	133.956	98.7341	79.7974	65.1481	497.045	718.277	644.492	447.753	339.921	517.178	2279.8	2401.58	2616.64	1538.44	1394.66	1602.58	2776.85	3119.85	3261.13	1986.19	1734.58	2119.76	45.214	45.2318
BR	Basin and Range	BR23	9		38333.5	18.7697	31.6135	29.6178	33.7865	18.9126	17.3335	18.6229	31.3437	29.5052	33.5654	18.8379	17.2687	76.7048	77.906	74.7482	51.0208	46.92	51.5309	95.3278	109.25	104.253	84.5862	65.7579	68.7996	411.114	704.331	724.525	698.553	545.053	525.403	1693.31	1750.64	1835.51	1061.83	1357.58	1567.84	2104.42	2454.97	2560.03	1760.38	1902.63	2093.24	60.4715	51.4617
BR	Basin and Range	BR24	4		18742.9	2.40033	7.76999	18.5624	14.5234	13.6923	12.2673	2.29159	7.31072	17.9203	13.6994	12.373	11.635	61.2088	66.8705	75.3331	48.1953	72.1597	75.8179	63.5004	74.1812	93.2534	61.8947	84.5327	87.4529	84.0632	251.754	503.562	405.028	337.194	401.117	2245.34	2302.77	2116.87	1424.91	1966.53	2613.82	2329.41	2554.52	2620.43	1829.94	2303.72	3014.93	57.6195	44.1201
BR	Basin and Range	BR25	5		53162.5	14.6781	10.4012	12.9309	28.1191	26.3571	10.6692	14.3545	10.0321	11.6399	27.5101	25.2962	10.0937	64.1967	72.8995	71.0584	60.8634	52.8124	54.227	78.5512	82.9315	82.6983	88.3735	78.1086	64.3207	501.981	375.376	417.909	902.702	1125.48	436.179	2244.97	2727.72	2551.22	1997.14	2349.72	2343.3	2746.96	3103.1	2969.13	2899.84	3475.2	2779.48	49.5079	44.1661
BR	Basin and Range	BR26	2		23148.4	15.7072	12.4203	23.7404	27.0522	24.3809	13.7451	15.6653	12.3743	23.5538	26.9707	24.2328	13.6709	97.3766	94.2258	110.882	90.2579	87.7182	61.5332	113.042	106.6	134.435	117.229	111.951	75.2041	286.907	238.33	446.469	502.871	607.021	346.628	1783.43	1814.79	2101.8	1682.87	2197.3	1560.19	2070.34	2053.12	2548.27	2185.74	2804.32	1906.82	68.0914	64.6028
BR	Basin and Range	BR27	3		57706	21.7786	7.23024	17.7966	17.9385	12.3659	20.9233	21.5533	6.91433	17.7966	17.3948	10.7843	18.3875	33.7554	33.4759	44.7628	29.7865	39.5698	26.7477	55.3088	40.3902	62.5594	47.1814	50.3541	45.1353	1363.33	439.672	960.281	894.221	636.973	1109.08	2135.16	2128.68	2415.34	1531.24	2337.18	1613.35	3498.5	2568.35	3375.62	2425.47	2974.15	2722.43	43.3409	49.5279
BR	Basin and Range	BR28	10		27751.4	230.879	250.342	222.888	246.95	271.528	202.417	228.929	245.356	221.391	244.019	264.661	199.519	96.8253	76.7109	95.6917	77.6414	73.8507	79.3485	325.755	322.067	317.083	321.66	338.512	278.867	556.118	610.474	570.237	607.956	678.035	529.036	235.209	190.866	246.473	193.438	189.198	210.398	791.327	801.34	816.711	801.393	867.233	739.434	96.0577	86.8736
BR	Basin and Range	BR29	3		80862	17.2957	17.2498	20.8514	14.2595	18.5217	13.4091	17.2835	17.2116	20.8246	14.1988	18.4462	13.2878	58.1931	53.4448	56.9705	55.8238	61.0156	55.0008	75.4765	70.6564	77.7951	70.0226	79.4618	68.2886	532.283	533.771	667.731	465.758	680.041	492.369	1792.19	1657.44	1826.73	1831.17	2249.41	2038.02	2324.47	2191.21	2494.46	2296.93	2929.45	2530.39	44.7365	43.2021
BR	Basin and Range	BR30	10		38610.6	44.3794	44.6902	68.5542	46.0297	59.5949	52.1789	43.4146	40.1545	63.7186	39.4539	55.6148	46.5325	149.419	145.766	163.436	159.9	148.434	150.763	192.833	185.92	227.155	199.354	204.049	197.296	558.174	507.013	754.111	506.508	842.917	771.245	1921.06	1840.52	1934.27	2052.79	2249.72	2498.8	2479.23	2347.53	2688.38	2559.3	3092.64	3270.04	56.5026	57.0294
BR	Basin and Range	BR31	4		53010.3	3.10909	5.48173	7.70758	4.76378	8.00181	8.42357	3.07901	5.32693	7.48718	4.50532	7.53517	8.19341	35.6734	37.4115	37.7013	32.6206	40.5423	31.4136	38.7524	42.7384	45.1885	37.126	48.0775	39.607	147.422	157.172	392.541	204.271	361.502	477.062	1708.03	1103.83	1976.62	1479.01	1945.03	1829.06	1855.45	1261	2369.16	1683.28	2306.53	2306.12	51.417	57.4912
BR	Basin and Range	BR32	4		35770.8	7.47646	11.9829	26.4082	21.0965	13.1452	11.7639	7.44057	11.8757	26.2886	20.9472	12.9312	11.6691	92.6398	93.6374	90.2745	70.7674	64.9441	72.0846	100.08	105.513	116.563	91.7146	77.8752	83.7537	151.78	248.331	603.915	423.614	306.876	299.714	1889.76	1958.04	2073.83	1431.13	1541.22	1851.45	2041.54	2206.37	2677.75	1854.74	1848.1	2151.17	57.7911	59.5558
BR	Basin and Range	BR33	3		23715.4	47.6956	94.5611	107.199	82.738	96.3057	103.276	47.6477	94.3522	106.998	82.4115	95.8955	103.107	126.945	142.633	101.056	112.574	118.545	99.0631	174.593	236.985	208.054	194.985	214.44	202.17	492.43	992.946	1070.07	871.161	1048.12	1468.37	1311.95	1501.04	1010.65	1190	1295.67	1410.77	1804.38	2493.99	2080.71	2061.16	2343.79	2879.14	43.7661	33.9257
BR	Basin and Range	BR34	3		45396.3	18.4517	18.3152	22.9623	22.6954	29.4135	20.1966	18.3378	18.1549	22.8718	22.5766	28.4147	20.0998	70.8738	63.7698	70.9496	52.3215	64.6799	51.4888	89.2116	81.9247	93.8214	74.8981	93.0946	71.5887	468.923	474.492	551.12	492.825	844.657	617.504	1812.34	1666.67	1709.6	1142.13	1922.68	1581.83	2281.27	2141.16	2260.72	1634.95	2767.34	2199.33	64.2911	66.4362
BR	Basin and Range	BR35	5		39712.1	47.2968	78.4307	115.366	90.3485	86.8791	93.54	46.7334	76.3262	114.123	87.4433	84.0347	92.4261	120.529	125.672	138.054	117.104	110.36	105.83	167.263	201.998	252.176	204.547	194.394	198.257	443.967	699.707	1092.98	842.646	888.376	1050.11	1145.02	1152.07	1322.18	1128.47	1166.67	1202.41	1588.99	1851.78	2415.17	1971.11	2055.05	2252.53	48.7425	45.3718
BR	Basin and Range	BR36	3		23470.2	60.8099	67.9432	70.331	87.0324	69.0178	53.8326	60.4576	66.4982	69.5161	84.7802	66.6847	52.9496	150.945	136.735	129.313	119.896	110.551	113.541	211.402	203.233	198.829	204.676	177.235	166.491	567.623	674.549	749.066	831.127	708.152	639.687	1417.19	1387.02	1393.41	1175.38	1173.98	1371.7	1984.81	2061.57	2142.47	2006.5	1882.13	2011.39	55.7762	54.4321
BR	Basin and Range	BR37	3		38303.6	24.5442	29.7087	30.5552	37.9487	31.9669	21.3905	24.3498	28.9973	30.2212	37.2035	31.3031	21.1305	82.8833	82.3677	76.7611	72.5346	69.3029	70.7299	107.233	111.365	106.982	109.738	100.606	91.8604	448.392	591.67	645.065	837.987	713.922	509.154	1526.27	1680.66	1638.45	1633.8	1580.58	1704.28	1974.66	2272.33	2283.51	2471.79	2294.5	2213.43	53.4914	46.8891
BR	Basin and Range	BR38	4		52614.2	3.9729	12.4926	28.8309	28.8374	25.9524	36.0359	3.94681	12.3168	28.523	28.4557	25.2171	35.6985	68.4755	77.8108	83.3202	60.3729	67.6426	62.5874	72.4223	90.1276	111.843	88.8287	92.8598	98.2859	104.604	290.173	558.606	708.151	776.35	1112.46	1814.84	1833.15	1631.78	1502.44	2082.49	1950.39	1919.44	2123.32	2190.38	2210.59	2858.84	3062.86	61.7738	51.6803
BR	Basin and Range	BR39	2		19785.3	9.84388	21.9224	49.7818	42.2739	45.7442	59.536	9.72031	21.0822	48.3267	40.4952	42.4498	58.019	67.9408	73.5294	88.586	81.5502	71.7591	71.4249	77.6611	94.6117	136.913	122.045	114.209	129.444	459.413	949.107	2129.94	1626.2	2157.6	3406.89	3211.1	3310.24	3904.31	3274.87	3647.3	4194.09	3670.52	4259.35	6034.25	4901.07	5804.9	7600.98	29.6463	29.214
BR	Basin and Range	BR40	6		28368.4	45.3121	47.8757	58.0238	48.1707	66.6712	44.0548	45.2552	47.8005	57.9838	48.1234	66.3191	44.023	84.5494	91.276	116.919	89.5661	98.8082	82.523	129.805	139.076	174.902	137.689	165.127	126.546	297.321	331.687	406.439	309.12	441.438	293.51	555.48	633.363	819.543	575.328	657.694	550.198	852.802	965.05	1225.98	884.448	1099.13	843.708	67.2524	51.3161
BR	Basin and Range	BR41	5		72613.3	44.2523	61.7104	74.2207	44.4886	61.2847	49.618	44.1991	61.6448	74.2009	44.4479	61.1406	49.6049	92.6406	84.9694	98.0011	100.223	101.72	89.4168	136.84	146.614	172.202	144.671	162.861	139.022	520.913	708.521	800.138	495.781	683.54	564.629	1091.83	976.603	1056.79	1117.91	1137.21	1017.79	1612.74	1685.12	1856.92	1613.69	1820.75	1582.42	56.258	49.5159
EU	Eastern Uplands	EU1	7		13813.6	165.466	121.74	140.093	135.799	108.312	71.6407	136.33	102.892	108.764	97.8103	66.8546	51.9895	140.558	124.771	116.891	118.48	107.14	91.0113	276.889	227.663	225.654	216.29	173.995	143.001	865.457	704.819	763.081	644.227	451.073	404.473	892.298	854.695	820.102	780.366	722.886	708.059	1757.75	1559.51	1583.18	1424.59	1173.96	1112.53	79.334	87.7486
EU	Eastern Uplands	EU2	5		7962.11	71.5425	86.2737	85.9087	122.577	109.069	81.7881	67.6464	82.8069	85.9087	66.8273	105.935	80.5868	785.27	912.333	982.442	979.954	970.06	826.351	852.917	995.14	1068.35	1046.78	1075.99	906.938	325.588	395.584	414.24	346.182	684.283	561.579	3779.57	4358.39	4737.2	5076.4	6266.06	5758.53	4105.16	4753.97	5151.44	5422.59	6950.34	6320.11	25.0771	28.8492
EU	Eastern Uplands	EU3	11		18545.6	94.4382	95.3379	87.0502	113.456	107.326	42.4027	80.4244	73.6336	58.7491	82.0423	74.7587	36.6126	296.11	366.072	404.383	396.14	346.389	338.308	376.535	439.706	463.132	478.182	421.147	374.921	1008.69	975.624	775.735	1253.11	1581.73	969.063	3713.85	4850.35	5339.55	6050.61	7328.81	8954.36	4722.55	5825.97	6115.28	7303.72	8910.53	9923.42	25.8309	23.5243
EU	Eastern Uplands	EU4	14		15053.8	195.085	145.462	172.013	166.357	138.609	113.508	186.316	139.226	164.224	152.655	127.712	108.046	290.035	305.292	305.314	298.089	296.511	284.847	476.351	444.518	469.537	450.744	424.223	392.893	790.1	604.341	728.105	638.792	661.148	589.886	1229.93	1325.19	1353.64	1247.37	1534.99	1555.15	2020.03	1929.53	2081.75	1886.16	2196.14	2145.03	72.867	77.604
EU	Eastern Uplands	EU5	19		28074.2	132.232	126.442	119.645	77.6904	57.0699	44.042	129.565	123.775	116.294	73.8835	53.5367	40.6946	254.651	331.822	399.101	407.487	390.868	394.044	384.216	455.597	515.396	481.371	444.405	434.739	928.694	914.802	853.023	593.89	523.132	442.059	1825.29	2452.45	2927.42	3275.46	3819.35	4280.44	2753.98	3367.25	3780.44	3869.35	4342.48	4722.49	49.5114	44.38
EU	Eastern Uplands	EU6	19		44678.1	85.9559	73.1812	80.1053	134.934	62.5818	44.7674	80.9876	69.2354	78.8558	78.5919	57.9017	40.895	541.553	586.675	654.563	698.859	675.433	545.381	622.541	655.91	733.419	777.451	733.335	586.276	466.33	375.743	409.714	411.401	413.508	384.683	3118.29	3183.91	3400.93	3658.28	4823.65	5130.18	3584.62	3559.65	3810.65	4069.68	5237.15	5514.86	37.4281	40.8911
EU	Eastern Uplands	EU7	21		37702.3	45.2397	51.2731	55.3895	206.76	56.8153	36.5998	34.9377	41.6727	55.3895	38.2547	46.8864	32.5875	487.539	527.059	599.14	624.404	624.711	548.928	522.476	568.732	654.53	662.659	671.598	581.515	256.423	291.925	399.606	286.183	502.847	432.411	3578.26	3692.15	4322.48	4671.18	6699.91	7283.84	3834.68	3984.07	4722.09	4957.36	7202.75	7716.25	33.6165	38.105
EU	Eastern Uplands	EU8	20		29201.3	336.362	293.715	305.298	282.211	299.276	229.733	329.752	283.215	293.919	263.735	287.747	214.702	705.255	765.479	847.781	875.303	848.808	746.022	1035.01	1048.69	1141.7	1139.04	1136.56	960.725	1112.14	969.473	992.17	956.05	1248.66	1072.69	2378.57	2620.31	2861.82	3173.01	3683.34	3727.27	3490.71	3589.79	3853.99	4129.06	4931.99	4799.96	31.3009	36.7058
EU	Eastern Uplands	EU9	31		34535.9	205.605	185.232	207.545	178.768	191.428	103.847	200.386	180.261	184.699	169.934	163.737	91.073	404.58	485.331	544.147	617.126	654.69	646.36	604.966	665.592	728.846	787.06	818.427	737.433	1240.93	1117.13	1124.64	1106.63	1292.54	818.35	2505.44	3007.75	3313.32	4018.79	5168.11	5807.96	3746.37	4124.88	4437.95	5125.42	6460.65	6626.31	30.9469	34.2553
EU	Eastern Uplands	EU10	16		19098.5	133.614	121.783	126.212	130.98	97.3502	98.1021	122.083	109.696	107.658	103.644	79.0005	72.1243	176.925	192.67	180.949	167.218	139.662	124.782	299.007	302.366	288.607	270.862	218.662	196.906	1243.91	1152.75	1207.01	1140.25	1301.26	1517.72	1802.69	2024.69	2028.71	1839.68	2300.44	2625.81	3046.6	3177.45	3235.72	2979.93	3601.7	4143.53	42.2162	44.567
EU	Eastern Uplands	EU11	30		32868.6	65.3566	57.2655	60.4753	47.4767	34.6322	30.1249	62.0241	54.034	57.1366	43.1514	31.5064	28.19	119.095	122.189	128.621	122.005	119.056	110.824	181.119	176.223	185.758	165.157	150.562	139.014	541.44	467.471	475.718	386.106	365.136	391.05	1039.64	1057.11	1070.9	1091.67	1379.77	1537.34	1581.08	1524.58	1546.62	1477.78	1744.91	1928.39	83.7419	91.3346
EU	Eastern Uplands	EU12	3		9647.44	82.937	75.2558	62.7444	62.9829	41.8386	24.8559	81.4907	74.4713	62.0024	61.8666	41.1159	23.4595	286.348	294.438	326.666	363.836	396.071	318.13	367.839	368.909	388.668	425.703	437.187	341.589	586.931	542.919	403.918	392.773	302.965	225.91	2062.41	2146.55	2128.08	2309.89	2918.47	3063.53	2649.34	2689.47	2532	2702.66	3221.43	3289.44	42.8236	45.0105
EU	Eastern Uplands	EU13	13		21478.9	211.735	206.806	207.715	309.909	211.337	195.631	192.022	193.146	196.075	237.852	195.661	172.569	768.809	858	1048.5	1166.05	1098.89	1047.37	960.83	1051.15	1244.58	1403.91	1294.55	1219.93	595.566	584.312	575.217	721.429	745.434	786.985	2384.5	2595.65	3075.93	3536.75	4186.59	4776.4	2980.07	3179.97	3651.15	4258.18	4932.03	5563.39	42.2001	43.4828
EU	Eastern Uplands	EU14	16		27171.3	179.243	208.003	214.349	247.242	171.398	129.197	175.796	202.651	209.247	217.249	164.521	123.405	642.247	735.878	831.216	934.263	969.472	866.537	818.043	938.529	1040.46	1151.51	1133.99	989.942	620.389	689.647	726.568	786.217	932.122	943.194	2266.51	2504.29	2886.23	3381.07	5492.69	6623.01	2886.89	3193.93	3612.79	4167.29	6424.82	7566.2	46.5415	45.2631
EU	Eastern Uplands	EU15	15		28173.4	92.2981	127.66	136.4	142.318	107.328	77.7479	91.4938	126.528	135.47	135.208	106.116	76.8205	247.196	272.165	301.041	309.309	277.026	248.093	338.689	398.693	436.51	444.517	383.142	324.913	573.913	732.717	778.731	821.717	1124.1	1028.07	1550.58	1576.1	1730.5	1879.8	2934.58	3320.15	2124.5	2308.82	2509.23	2701.52	4058.69	4348.22	59.5269	59.2546
EU	Eastern Uplands	EU16	12		13289.2	412.88	406.442	423.108	407.638	331.973	345.319	398.937	390.299	403.015	374.842	311.46	296.856	417.254	444.638	476.312	488.62	508.6	430.44	816.191	834.937	879.327	863.462	820.06	727.295	1150.64	1100.9	1174.96	1104.24	1161.53	1278.99	1203.47	1254.17	1388.65	1439.41	1896.72	1854.53	2354.11	2355.07	2563.61	2543.65	3058.25	3133.52	53.7129	61.9483
EU	Eastern Uplands	EU17	42		39796.9	351.768	340.725	342.334	340.755	286.389	244.395	347.74	336.163	336.556	330.035	279.58	240.688	417.98	445.88	453.625	499.796	538.31	464.482	765.721	782.042	790.181	829.832	817.89	705.171	1086.48	1050.75	1114.53	1131.54	1168.75	1221.75	1305.94	1393.7	1502.21	1713.57	2250.35	2357.74	2392.43	2444.45	2616.74	2845.11	3419.1	3579.48	55.0102	59.4349
EU	Eastern Uplands	EU18	29		25744.1	215.55	225.544	192.381	163.462	98.2462	58.1854	210.452	219.813	185.481	152.431	91.688	45.8789	245.983	277.551	277.062	304.183	333.354	261.6	456.435	497.363	462.543	456.614	425.042	307.479	1221.26	1272.16	1106.03	891.866	705.973	485.26	1427.45	1606.32	1652.14	1779.76	2566.74	2766.94	2648.71	2878.48	2758.17	2671.63	3272.71	3252.2	47.2769	48.9233
EU	Eastern Uplands	EU19	22		26185	129.208	162.567	140.634	136.893	83.2479	62.2041	125.234	157.917	135.255	129.299	78.5237	59.2332	246.583	270.229	275.629	275.874	279.359	286.159	371.817	428.146	410.885	405.172	357.883	345.392	898.996	1104.55	929.952	950.06	825.844	676.865	1770.1	1890.13	1895.1	2027.06	2938.06	3269.98	2669.1	2994.68	2825.05	2977.12	3763.9	3946.84	51.5629	50.3101
EU	Eastern Uplands	EU20	20		18938	168.618	176.665	146.552	138.611	111.392	91.4861	164.112	172.169	141.644	129.966	105.995	89.6957	200.031	199.085	186.746	191.744	201.399	164.342	364.143	371.254	328.39	321.71	307.394	254.037	862.156	919.084	800.932	766.976	769.091	790.479	1050.85	1062.77	1055.96	1131.55	1461.33	1448.33	1913.01	1981.86	1856.89	1898.53	2230.42	2238.81	65.7525	68.8116
EU	Eastern Uplands	EU21	23		13788.5	400.251	411.203	377.94	397.228	293.078	227.261	363.816	370.572	328.219	303.805	234.14	218.764	465.618	464.666	427.168	411.735	410.925	349.351	829.434	835.238	755.386	715.539	645.065	568.115	792.084	831.709	798.958	811.069	761.587	948.759	1013.72	1042.89	1039.82	1099.21	1336.62	1515.1	1805.81	1874.6	1838.78	1910.28	2098.2	2463.86	70.6755	72.3765
GP	Northern Great Plains	GP1	5		15415.6	745.394	853.947	770.842	714.98	773.38	900.142	744.158	852.086	769.468	712.953	771.279	898.755	88.7876	79.2682	89.441	76.4438	72.506	77.3795	832.946	931.355	858.909	789.397	843.785	976.134	1048.91	1263.3	1121.07	973.09	1046.81	1265.98	125.148	117.523	130.311	104.336	98.4079	108.996	1174.06	1380.82	1251.38	1077.43	1145.22	1374.98	57.8069	64.3653
GP	Northern Great Plains	GP2	5		28114.2	93.744	137.868	147.453	172.56	90.7497	102.957	89.2647	129.774	143.371	166.14	85.9067	100.123	403.362	422.833	443.824	386.323	369.408	356.779	492.627	552.607	587.195	552.463	455.314	456.902	404.9	687.965	760.38	771.824	391.843	517.512	1829.63	2241.55	2353.85	1794.72	1684.96	1844.1	2234.53	2929.51	3114.23	2566.54	2076.81	2361.62	39.2195	37.4724
GP	Northern Great Plains	GP3	10		28319.9	167.562	199.636	224.213	276.479	208.269	279.895	167.136	198.866	223.86	275.89	207.47	279.553	381.059	434.748	516.68	532.288	475.115	427.578	548.196	633.614	740.539	808.178	682.585	707.132	377.076	447.566	512.272	606.817	472.503	663.59	859.707	978.441	1182.35	1170.76	1082.05	1014.96	1236.78	1426.01	1694.62	1777.58	1554.56	1678.55	56.799	45.7172
GP	Northern Great Plains	GP4	5		9282.71	25.2322	34.348	35.9335	53.7659	41.1375	82.2199	25.2074	34.3055	35.9139	53.735	41.0905	82.2004	261.178	271.955	275.115	329.821	355.714	263.666	286.386	306.26	311.029	383.556	396.805	345.866	222.932	435.554	439.084	628.1	560.851	1400.89	2309.84	3452.83	3363.56	3855.23	4855.2	4493.51	2532.77	3888.38	3802.64	4483.33	5416.05	5894.4	43.3722	32.9561
GP	Northern Great Plains	GP5	4		6297.5	79.6636	87.7476	122.533	149.315	137.339	166.786	79.6081	87.6442	122.486	149.24	137.229	166.741	401.014	422.138	427.536	490.279	453.337	421.159	480.622	509.782	550.022	639.519	590.566	587.9	406.15	454.457	700.875	775.064	791.764	1160.95	2045.92	2188.89	2446.39	2546.21	2615.6	2932.34	2452.07	2643.35	3147.27	3321.28	3407.36	4093.29	51.6256	46.6565
GP	Northern Great Plains	GP6	4		29087.2	12.2265	38.4351	78.6451	52.3943	65.6148	84.5703	12.1956	38.2355	78.2983	51.9826	64.8872	84.2447	153.318	167.472	188.513	177.729	147.64	143.148	165.513	205.707	266.812	229.712	212.528	227.393	128.483	433.312	895.942	567.364	782.389	1152.03	1615.23	1897.91	2157.1	1939.82	1780.2	1957.53	1743.71	2331.22	3053.04	2507.19	2562.59	3109.56	43.6329	30.9985
GP	Northern Great Plains	GP7	6		26726.7	50.1737	65.8924	81.1722	128.203	103.212	143.153	49.9733	65.5084	80.8572	127.611	102.324	143.041	223.024	242.671	255.457	250.336	259.395	253.766	272.997	308.18	336.314	377.947	361.719	396.807	273.576	362.983	441.998	689.341	574.041	953.873	1220.93	1344.64	1396.43	1352.29	1455.21	1692.24	1494.5	1707.63	1838.43	2041.63	2029.25	2646.12	53.524	43.5807
GP	Northern Great Plains	GP8	3		9029.35	37.0339	22.3164	60.1827	75.0863	87.0498	125.542	36.9531	22.1407	59.9557	74.6383	86.4116	125.533	211.734	230.931	250.826	213.536	228.661	257.567	248.687	253.071	310.782	288.175	315.072	383.1	138.51	80.8798	219.481	303.607	335.3	553.352	793.633	843.588	918.203	868.606	887.265	1135.36	932.142	924.468	1137.68	1172.21	1222.56	1688.71	68.8463	55.4847
GP	Northern Great Plains	GP9	10		30855.7	113.153	158.752	216.412	270.835	324.496	433.508	112.973	158.38	216.058	270.207	323.624	433.449	384.697	409.541	441.844	426.082	423.834	426.664	497.67	567.92	657.902	696.289	747.458	860.114	293.855	406.684	594.585	696.001	878.124	1198.37	1000.63	1051.61	1215.94	1097.51	1150.03	1179.61	1294.49	1458.3	1810.52	1793.51	2028.16	2377.98	80.8816	70.1698
GP	Northern Great Plains	GP10	2		17356.2	2.87759	7.25211	22.8196	22.6556	21.482	22.8077	2.8247	6.88907	22.1673	21.8344	19.9993	22.1423	123.533	132.163	168.121	131.838	130.592	126.006	126.358	139.052	190.288	153.673	150.592	148.149	72.3816	171.443	501.169	533.114	628.592	706.551	3165.48	3289.04	3800.96	3219	4104.61	4020.82	3237.86	3460.48	4302.13	3752.11	4733.2	4727.37	35.2525	35.7527
GP	Northern Great Plains	GP11	4		37046.6	4.94223	5.46271	10.5377	16.5275	11.3352	8.26407	4.90981	5.2615	10.2065	16.0626	10.4096	7.80885	111.839	120.88	140.707	125.548	129.57	142.652	116.749	126.141	150.914	141.611	139.98	150.461	64.6338	67.9601	124.727	186.218	121.813	102.333	1472.28	1561.34	1719.5	1455.52	1516.23	1869.43	1536.91	1629.3	1844.23	1641.73	1638.04	1971.76	39.3758	36.975
GP	Northern Great Plains	GP12	6		38579.8	16.8926	19.3836	30.1805	43.0593	52.435	43.323	16.1683	17.5641	27.8724	38.2986	44.9525	43.2104	157.587	176.53	185.697	185.162	174.782	176.647	173.755	194.094	213.569	223.461	219.734	219.858	100.609	111.79	168.496	198.514	262.992	318.81	980.6	1123.56	1122.59	959.757	1022.55	1303.32	1081.21	1235.35	1291.08	1158.27	1285.54	1622.13	63.891	54.0488
GP	Northern Great Plains	GP13	6		21931.6	58.343	67.6855	150.357	173.414	297.52	379.29	58.2322	67.452	150.065	172.868	296.764	379.279	211.797	204.36	208.979	194.438	208.942	200.738	270.029	271.812	359.044	367.306	505.706	580.017	163.87	192.777	420.438	476.453	862.801	1112.2	596.013	584.058	585.498	535.904	607.471	588.645	759.883	776.835	1005.94	1012.36	1470.27	1700.85	76.0404	76.7268
GP	Northern Great Plains	GP14	12		33259.7	179.535	219.398	327.524	431.026	690.444	853.78	178.979	218.13	325.96	428.041	686.095	853.716	336.535	360.322	335.119	329.466	336.708	321.913	515.514	578.452	661.078	757.507	1022.8	1175.63	308.577	387.511	578.966	745.466	1212.96	1407.27	580.22	640.117	595.234	573.79	595.272	530.643	888.798	1027.63	1174.2	1319.26	1808.23	1937.91	77.7429	78.9576
GP	Northern Great Plains	GP15	8		17229.8	307.986	360.873	430.847	549.625	749.134	888.847	307.256	359.173	428.639	545.294	742.694	888.756	324.637	344.963	320.863	366.59	355.369	356.485	631.893	704.136	749.502	911.884	1098.06	1245.24	480.623	565.741	725.66	905.26	1307.14	1491.22	507.811	543.359	543.202	608.587	625.447	598.135	988.434	1109.1	1268.86	1513.85	1932.58	2089.35	85.6811	84.4011
GP	Northern Great Plains	GP16	6		18932.9	382.207	465.63	501.981	516.902	743.82	817.792	380.535	463.068	500.082	513.885	740.637	815.663	83.717	82.1583	90.494	89.3661	98.7673	70.6203	464.252	545.226	590.576	603.251	839.404	886.284	501.383	640.796	705.306	767.04	1001.53	1072.74	110.303	113.691	127.631	133.391	133.559	92.8784	611.686	754.487	832.937	900.431	1135.09	1165.62	81.974	97.8612
GP	Northern Great Plains	GP17	4		17008.4	264.201	264.043	454.119	485.892	616.778	582.144	260.141	257.965	449.468	478.487	608.623	576.075	118.032	108.911	125.871	151.703	123.356	111.673	378.173	366.876	575.339	630.19	731.979	687.748	368.397	372.597	651.465	708.074	877.143	905.817	167.15	157.309	182.44	224.493	177.78	175.595	535.546	529.906	833.905	932.567	1054.92	1081.41	77.4697	117.845
GP	Northern Great Plains	GP18	2		25546.6	16.9059	17.6852	23.9747	19.0665	20.1414	19.6961	16.8714	17.5757	23.9261	18.9588	20.0529	19.6637	80.153	87.0181	96.1169	99.6651	115.016	107.254	97.0244	104.594	120.043	118.624	135.068	126.918	188.386	211.76	297.094	194.855	195.15	198.598	894.988	1048.43	1193.5	1024.34	1119.31	1083.23	1083.37	1260.19	1490.59	1219.19	1314.46	1281.83	46.5733	44.768
GP	Northern Great Plains	GP19	7		39429.3	59.7553	67.5581	82.6411	87.8513	98.1061	90.27	59.6639	67.2773	82.5071	87.5543	97.8568	90.1743	111.225	121.458	124.585	133.584	139.374	141.116	170.889	188.736	207.092	221.139	237.23	231.29	241.086	251.452	366.72	374.839	408.002	413.024	449.429	453.956	553.745	571.903	581.102	646.352	690.515	705.408	920.465	946.742	989.104	1059.38	62.7151	58.453
GP	Northern Great Plains	GP20	8		30543.8	122.839	113.726	190.861	226.317	315.546	364.957	121.784	112.193	189.748	224.545	313.555	363.399	187.172	175.184	186.186	159.862	181.766	163.297	308.956	287.376	375.934	384.407	495.321	526.697	274.096	259.492	445.673	544.612	740.812	885.489	421.264	405.185	437.307	387.729	429.444	397.905	695.361	664.676	882.98	932.341	1170.26	1283.39	73.916	85.3092
GP	Northern Great Plains	GP21	8		31085.7	142.075	129.026	211.869	263.692	343.693	451.666	138.896	123.813	207.745	256.536	335.163	445.498	219.553	195.816	212.819	235.168	213.035	211.293	358.449	319.629	420.565	491.704	548.198	656.791	271.971	253.057	433.843	547.478	691.972	957.544	429.907	400.221	444.44	501.875	439.827	454.15	701.878	653.278	878.283	1049.35	1131.8	1411.69	83.7888	104.407
GP	Northern Great Plains	GP22	12		35856.6	306.239	396.136	409.786	423.025	562.502	660.707	304.848	394.092	408.341	420.763	560.15	659.213	181.73	174.491	167.074	172.676	168.843	153.735	486.578	568.583	575.415	593.44	728.992	812.948	444.111	583.359	626.742	667.539	831.646	947.826	264.749	258.293	256.434	273.951	250.678	221.042	708.86	841.651	883.176	941.49	1082.32	1168.87	78.2849	86.2435
GP	Northern Great Plains	GP23	11		31930.9	795.342	893.223	886.163	848.785	995.359	1179.09	788.095	880.796	876.23	831.923	975.067	1164.54	118.092	115.031	131.768	116.976	112.375	116.321	906.188	995.828	1008	948.899	1087.44	1280.87	989.27	1128.14	1120.09	1020	1193.7	1417.12	148.238	147.334	168.44	143.421	137.573	141.549	1137.51	1275.47	1288.53	1163.42	1331.28	1558.67	65.7168	70.3263
GP	Northern Great Plains	GP24	4		12253.1	268.251	232.663	337.182	238.013	237.879	288.008	267.931	232.114	336.598	237.172	236.876	287.118	177.194	200.104	178.866	152.607	150.246	143.029	445.125	432.218	515.464	389.778	387.122	430.147	772.162	722.905	1015.88	622.032	746.189	860.753	510.662	623.211	539.835	400.243	473.293	428.789	1282.82	1346.12	1555.72	1022.27	1219.48	1289.54	61.1958	63.8755
GP	Northern Great Plains	GP25	3		18106.6	206.166	201.895	268.398	191.177	217.335	196.009	206.055	201.488	268.19	190.688	216.93	195.864	98.4332	128.159	131.469	123.191	147.821	119.121	304.488	329.647	399.659	313.879	364.75	314.985	549.828	520.436	730.685	476.778	548.004	533.479	262.655	331.029	358.187	308.014	373.421	324.45	812.483	851.465	1088.87	784.793	921.425	857.929	72.5416	49.3342
GP	Northern Great Plains	GP26	4		26735.3	201.657	173.048	265.353	186.207	216.144	200.409	201.56	172.701	265.189	185.836	215.837	200.298	78.3511	76.3721	99.3422	82.1846	90.2319	84.5037	279.911	249.073	364.531	268.021	306.069	284.801	369.495	328.417	468.786	316.145	367.884	349.993	143.631	145.233	175.611	139.813	153.796	147.659	513.126	473.649	644.397	455.957	521.68	497.652	78.7573	60.1589
GP	Northern Great Plains	GP27	4		16865.9	111.92	103.696	273.379	351.095	459.17	356.554	110.509	101.739	271.979	348.879	456.629	354.297	84.2978	81.6447	84.2196	113.696	83.31	80.665	194.807	183.384	356.198	462.574	539.939	434.962	180.401	167.171	455.552	584.138	787.708	679.923	137.612	134.152	141.064	190.364	143.714	154.802	318.013	301.323	596.616	774.502	931.422	834.725	117.585	169.776
GP	Northern Great Plains	GP28	3		37639.2	34.6713	34.5225	50.8086	63.7984	61.4997	71.4557	34.6358	34.4034	50.7508	63.6728	61.3996	71.4198	87.8568	90.8157	96.5478	100.79	110.642	92.1714	122.493	125.219	147.299	164.462	172.042	163.591	159.603	165.402	232.026	283.284	258.944	313.757	404.849	436.615	441.404	448.419	466.619	404.922	564.452	602.017	673.43	731.704	725.563	718.678	73.4847	63.7639
GP	Northern Great Plains	GP29	3		14260.8	56.0805	75.315	167.086	246.444	305.814	276.48	55.9689	74.9552	166.915	246.068	305.518	276.367	64.8156	72.3444	102.232	94.9937	113.16	105.257	120.784	147.3	269.146	341.061	418.678	381.625	101.063	157.682	295.495	425.984	514.702	496.651	117.038	152.19	180.984	164.45	190.64	189.155	218.101	309.871	476.478	590.434	705.342	685.806	141.517	141.033
MP	Mississippi Portal	MP1	2		7691.5	113.998	130.597	151.462	133.853	62.8096	100.103	113.395	129.856	150.626	130.475	62.0677	99.7347	123.825	129.98	131.003	131.356	122	110.308	237.22	259.836	281.628	261.831	184.068	210.043	678.922	781.323	865.4	713.646	492.229	834.384	741.374	782.064	752.658	718.461	967.522	922.84	1420.3	1563.39	1618.06	1432.11	1459.75	1757.22	60.6512	67.3411
MP	Mississippi Portal	MP2	5		11729.3	71.9735	87.5543	100.852	97.614	56.0709	68.0484	68.5625	83.0204	95.5018	75.173	50.7597	65.3677	50.7796	60.6859	68.1055	55.7217	49.8587	45.5955	119.342	143.706	163.607	130.895	100.618	110.963	1053	1145.12	1466.34	1252.59	695.49	1213.12	779.886	837.052	1045.7	928.481	683.144	846.179	1832.89	1982.17	2512.04	2181.07	1378.63	2059.3	27.4609	27.7481
MP	Mississippi Portal	MP3	7		7976.99	360.555	360.986	357.889	289.868	236.321	179.43	356.968	356.382	351.715	279.47	229.481	158.763	252.775	270.71	248.909	275.454	276.791	204.421	609.742	627.092	600.623	554.925	506.272	363.183	1375.46	1419.44	1351.62	1106.57	1066.94	874.102	973.989	1078.21	956.547	1090.67	1286.9	1125.48	2349.45	2497.65	2308.17	2197.25	2353.84	1999.58	50.218	56.5193
MP	Mississippi Portal	MP4	10		20660.6	185.67	195.494	195.41	190.413	153.826	173.913	181.698	190.458	189.517	166.955	148.439	171.169	100.796	113.936	126.74	136.12	132.339	110.812	282.494	304.394	316.257	303.075	280.778	281.981	782.302	802.292	853.488	783.57	823.39	1038.99	433.976	479.946	570.772	638.853	734.083	672.624	1216.28	1282.24	1424.26	1422.42	1557.47	1711.62	72.294	77.1619
MP	Mississippi Portal	MP5	24		38060.8	125.043	183.734	173.595	156.909	122.098	130.029	121.11	178.105	167.274	133.519	116.461	127.178	169.284	169.397	198.826	194.66	202.789	180.819	290.393	347.502	366.1	328.179	319.25	307.997	599.465	899.624	916.194	764.839	739.95	861.354	837.916	855.642	1089.01	1115.08	1288.45	1224.66	1437.38	1755.27	2005.21	1879.92	2028.4	2086.01	80.8652	71.3718
MP	Mississippi Portal	MP6	6		7495.73	737.549	765.678	815.776	645.997	514.109	443.584	735.43	763.329	813.001	641.755	511.693	437.121	188.376	184.674	197.438	280.389	279.258	202.114	923.806	948.003	1010.44	922.144	790.951	639.235	1622.2	1689.78	1783.92	1387.01	1076.28	950.086	415.517	408.812	433.225	605.999	587.386	439.297	2037.72	2098.59	2217.14	1993.01	1663.67	1389.38	58.28	72.5766
MP	Mississippi Portal	MP7	25		43575.6	269.227	401.273	425.726	308.034	367.814	327.574	265.997	394.402	419.827	288.018	363.975	325.655	112.304	102.013	119.954	128.568	127.707	117.546	378.301	496.415	539.781	416.586	491.682	443.201	574.832	878.72	952.423	685.812	843.983	794.232	242.694	227.284	272.129	306.137	296.127	286.679	817.526	1106	1224.55	991.949	1140.11	1080.91	85.1006	82.9694
MP	Mississippi Portal	MP8	19		28526.1	105.796	143.983	113.673	93.1435	73.3826	51.443	103.658	138.301	108.028	80.5765	69.7092	49.4981	314.241	359.094	400.813	454.646	493.869	463.05	417.899	497.396	508.841	535.222	563.578	512.548	589.382	831.049	735.741	580.806	568.331	451.305	1786.72	2157.79	2729.78	3277.15	4026.45	4221.92	2376.1	2988.84	3465.52	3857.95	4594.78	4673.22	41.905	39.8347
MP	Mississippi Portal	MP9	20		36791.2	360.624	503.414	663.711	489.245	617.228	555.8	354.928	498.063	663.335	406.847	612.443	553.921	110.009	105.182	128.458	137.726	133.08	102.929	464.938	603.245	791.792	544.573	745.522	656.85	563.849	787.47	1065.6	691.091	1040.99	959.424	174.764	166.3	206.358	233.948	226.201	178.279	738.613	953.77	1271.96	925.039	1267.19	1137.7	127.648	131.228
MP	Mississippi Portal	MP10	30		40264	415.336	414.076	401.181	330.756	237.175	209.729	407.627	402.762	388.445	307.295	226.114	186.478	170.846	171.316	166.972	164.504	160.047	135.977	578.473	574.079	555.417	471.799	386.161	322.455	1393.38	1442.1	1420.65	1093.64	866.023	759.52	583.997	613.404	610.665	585.458	612.983	553.83	1977.38	2055.51	2031.32	1679.1	1479.01	1313.35	43.6125	49.7533
MP	Mississippi Portal	MP11	5		6922.33	196.381	199.636	207.634	147.211	113.549	85.1473	195.275	198.323	205.993	144.574	112.009	80.9895	203.038	206.402	245.36	237.967	266.808	220.229	398.313	404.726	451.353	382.541	378.817	301.219	1261.09	1237.62	1189.48	902.428	800.535	676.059	1311.23	1288.04	1416.8	1485.38	1906.88	1838.36	2572.32	2525.66	2606.28	2387.81	2707.42	2514.42	46.2455	55.9257
MP	Mississippi Portal	MP12	4		6399.78	340.213	439.88	631.705	477.175	658.141	610.124	336.073	436.129	631.705	413.514	654.536	608.728	170.094	168.944	219.996	280.726	267.195	201.658	506.167	605.073	851.701	694.24	921.732	810.386	605.625	761.996	1077.67	732.747	1205.83	1228.48	306.52	295.175	375.306	497.447	492.245	406.967	912.145	1057.17	1452.97	1230.19	1698.08	1635.45	112.65	128.293
NC	Northern Crescent	NC1	4		13506.7	10.2899	6.91412	9.29627	5.99225	6.78144	3.79208	9.5098	5.94571	8.50574	5.23539	6.2728	3.39854	30.4488	28.3887	25.9237	28.3011	25.7812	24.9352	39.9586	34.3344	34.4294	33.5364	32.054	28.3337	217.65	147.705	232.254	118.044	175.714	112.829	696.88	705.239	707.86	638.115	722.184	827.828	914.53	852.943	940.113	756.16	897.898	940.657	148.733	160.431
NC	Northern Crescent	NC2	12		18263.4	481.887	444.369	467.019	351.166	265.298	272.004	448.537	406.737	420.49	307.928	218.865	138.555	447.135	428.622	434.228	483.646	432.299	372.039	895.672	835.359	854.717	791.573	651.164	510.594	1409.68	1383.8	1426.4	1112.28	819.759	544.234	1405.27	1458.26	1473	1746.99	1619.18	1461.34	2814.95	2842.07	2899.4	2859.27	2438.94	2005.57	50.9498	60.6061
NC	Northern Crescent	NC3	5		7230.42	537.19	444.025	482.928	679.116	301.145	415.842	522.014	421.716	445.256	644.884	265.736	402.281	207.156	204.537	193.156	188.533	163.349	160.161	729.171	626.253	638.412	833.417	429.085	562.442	2338.42	1928.16	2087.76	3192.85	1413.52	2229.91	927.98	935.182	905.689	933.437	868.892	887.798	3266.4	2863.34	2993.45	4126.29	2282.41	3117.71	37.8005	49.1543
NC	Northern Crescent	NC4	4		18781.5	27.7263	31.8608	38.5594	31.5512	27.3618	23.061	27.3064	31.1452	37.7724	30.3638	25.9143	21.7868	71.1304	64.5819	62.7207	56.4882	48.4863	46.6443	98.4368	95.7271	100.493	86.852	74.4006	68.4312	368.733	406.463	545.335	414.835	471.286	407.476	960.512	842.831	905.524	771.75	881.787	872.382	1329.25	1249.29	1450.86	1186.59	1353.07	1279.86	97.2552	99.1524
NC	Northern Crescent	NC5	6		9032.89	836.438	712.374	731.087	540.795	547.351	424.788	826.209	705.425	723.728	532.339	540.615	422.84	235.387	236.483	205.042	199.589	191.21	186.908	1061.6	941.909	928.77	731.929	731.825	609.747	1580.22	1345.19	1379.8	976.302	1013.51	808.553	450.206	450.956	390.917	366.044	358.469	357.404	2030.43	1796.15	1770.72	1342.35	1371.98	1165.96	59.504	80.7784
NC	Northern Crescent	NC6	11		12378.8	993.305	789.362	835.382	968.752	848.722	792.96	981.601	781.481	828.488	944.958	835.268	786.36	187.771	174.774	202.445	164.697	174.224	182.516	1169.37	956.255	1030.93	1109.66	1009.49	968.876	1645.56	1319.8	1423.44	1617.21	1505.97	1364.7	314.78	295.167	347.824	281.864	314.121	316.751	1960.34	1614.97	1771.26	1899.08	1820.09	1681.45	72.1355	94.7185
NC	Northern Crescent	NC7	13		18507.2	345.58	261.092	251.912	341.502	280.067	239.952	323.095	245.903	238.821	288.932	251.386	225.009	265.118	257.48	260.67	236.48	283.711	280.684	588.214	503.383	499.492	525.412	535.097	505.692	1206.9	993.968	996.187	1165.8	1088.06	982.208	990.328	1040.76	1087.33	954.164	1227.96	1225.24	2197.22	2034.73	2083.51	2119.96	2316.02	2207.45	70.2556	75.7076
NC	Northern Crescent	NC8	6		12791.7	58.2682	62.1611	70.2624	55.7103	40.6311	28.7502	53.7734	59.3166	65.4848	49.9732	34.3108	25.826	87.3341	78.3489	80.216	85.0868	74.0852	71.9527	141.107	137.665	145.701	135.06	108.396	97.7787	670.7	824.126	891.863	646.88	453.987	382.806	1089.29	1088.56	1092.49	1101.41	980.267	1066.52	1759.99	1912.68	1984.36	1748.29	1434.25	1449.33	86.0517	77.6319
NC	Northern Crescent	NC9	22		38139.6	214.784	210.82	219.407	176.846	119.703	90.1437	208.797	206.672	212.067	167.43	108.563	84.699	471.619	497.634	505.881	531.981	536.823	581.432	680.416	704.306	717.948	699.411	645.386	666.131	976.973	1024.84	1047.97	802.137	547.738	438.061	2206.73	2467.65	2499.92	2548.66	2708.47	3007.15	3183.7	3492.48	3547.89	3350.79	3256.21	3445.21	47.6979	47.8497
NC	Northern Crescent	NC10	22		33154.5	209.44	206.078	222.779	172.608	126.269	92.5155	186.559	180.137	180.259	130.107	81.57	73.8343	141.295	137.995	131.35	134.827	112.368	121.695	327.854	318.132	311.609	264.934	193.938	195.529	1221.52	1288.81	1299.16	987.229	716.009	698.418	925.143	987.305	946.663	1023.05	986.352	1151.15	2146.66	2276.11	2245.82	2010.28	1702.36	1849.56	67.345	67.2817
NC	Northern Crescent	NC11	13		16378.1	137.988	94.1714	81.6389	137.191	103.914	56.3899	119.437	72.1205	54.9252	103.47	55.3845	43.6817	175.24	147.9	137.232	64.8294	63.8666	64.8833	294.676	220.02	192.157	168.3	119.251	108.565	1541.31	1024.47	808.463	1631.79	947.948	803.636	2261.44	2100.92	2019.96	1022.4	1093.13	1193.69	3802.75	3125.4	2828.42	2654.19	2041.08	1997.33	39.5422	49.7084
NC	Northern Crescent	NC12	8		31278	102.395	97.5953	128.351	99.5198	99.7737	110.05	101.928	96.7752	127.433	98.1251	98.0686	108.537	162.208	161.748	161.53	188.294	189.528	202.247	264.135	258.523	288.964	286.419	287.597	310.784	743.511	725.267	954.636	713.105	829.133	924.839	1183.22	1212.19	1210.07	1368.39	1602.39	1723.34	1926.74	1937.46	2164.7	2081.5	2431.52	2648.18	54.4871	55.5192
NC	Northern Crescent	NC13	9		17560.2	440.225	362.679	403.378	256.212	293.298	311.767	437.015	358.458	399.864	252.782	290.896	309.778	590.899	528.758	472.391	426.298	445.132	444.863	1027.91	887.215	872.255	679.08	736.028	754.642	996.629	861.081	1025.06	634.418	796.686	842.112	1347.57	1270.17	1210.98	1069.9	1219.1	1209.33	2344.2	2131.25	2236.04	1704.32	2015.78	2051.44	74.3575	75.0213
NC	Northern Crescent	NC14	14		24760.5	664.627	598.151	691.673	405.125	447.282	480.019	650.248	577.909	673.957	387.224	434.428	469.265	516.722	466.891	399.745	391.44	387.267	385.539	1166.97	1044.8	1073.7	778.664	821.694	854.804	1240.26	1156.24	1422.96	802.685	931.233	1026.34	985.573	934.119	844.002	811.426	830.139	843.222	2225.83	2090.36	2266.96	1614.11	1761.37	1869.56	70.3706	69.0416
NC	Northern Crescent	NC15	11		13513.6	556.053	497.63	488.743	362.787	352.805	288.698	519.566	454.902	452.049	325.498	325.878	270.835	333.362	340.219	336.97	374.524	422.525	500.886	852.928	795.121	789.018	700.021	748.403	771.721	1483.6	1304.14	1408.83	1001.38	1002.37	858.663	951.903	975.36	1050.18	1152.21	1299.65	1588.02	2435.5	2279.5	2459	2153.58	2302.03	2446.68	48.6694	48.9449
NC	Northern Crescent	NC16	21		34144.9	529.979	456.302	478.413	357.71	341.903	257.889	514.414	445.331	466.578	343.746	330.559	254.488	182.836	177.591	167.134	164.754	188.461	193.823	697.25	622.922	633.712	508.499	519.02	448.312	1411.62	1231.81	1335.84	967.445	955.571	751.991	501.725	491.228	478.516	463.687	544.796	572.731	1913.34	1723.04	1814.36	1431.13	1500.37	1324.72	56.9851	70.1527
NC	Northern Crescent	NC17	12		21855.5	783.003	634.528	605.823	467.884	436.407	310.554	713.231	586.184	553.946	407.234	387.252	295.898	183.236	171.519	149.252	143.781	167.647	206.769	896.467	757.703	703.199	551.015	554.899	502.667	1846.77	1527.14	1531.49	1113.89	1100.23	821.897	474.454	446.845	412.637	393.278	476.306	574.329	2321.23	1973.98	1944.13	1507.17	1576.53	1396.23	45.2603	56.3885
NC	Northern Crescent	NC18	8		35475.6	84.7013	89.3677	50.6607	160.504	283.797	78.0411	75.3692	84.9547	48.2278	151.556	272.452	75.2983	69.0887	51.8951	46.0822	25.7778	24.6095	44.2792	144.458	136.85	94.31	177.334	297.062	119.578	1685.73	1993.23	1170.13	3691.88	6609.24	2044.86	1545.26	1217.57	1118.08	627.944	596.985	1202.48	3230.99	3210.8	2288.21	4319.82	7206.22	3247.34	43.791	42.7963
NC	Northern Crescent	NC19	9		18933.7	335.371	358.035	248.619	229.343	170.5	171.742	318.399	341.542	233.058	211.408	151.142	162.187	240.448	220.853	230.36	237.616	226.483	225.247	558.847	562.395	463.418	449.024	377.625	387.435	1248.67	1445.86	1020.21	895.999	695.326	744.681	942.962	934.944	1008.4	1007.07	1041.93	1034.22	2191.63	2380.8	2028.61	1903.07	1737.26	1778.9	65.5117	53.8615
NC	Northern Crescent	NC20	16		28099.4	339.092	369.981	245.615	219.68	168.6	157.25	326.629	356.948	234.128	206.196	153.726	149.703	226.155	212.063	212.99	224.102	245.527	241.205	552.784	569.011	447.118	430.298	399.254	390.909	1161.94	1390.21	935.749	805.521	623.446	631.668	804.518	825.925	851.267	875.472	995.752	1017.76	1966.46	2216.14	1787.02	1680.99	1619.2	1649.42	66.6558	56.8953
NC	Northern Crescent	NC21	13		29008	146.859	156.647	82.1434	87.4985	55.5539	47.9742	142.003	151.697	77.9464	82.6394	50.1124	45.2638	213.954	185.545	168.56	156.288	135.411	127.385	355.957	337.242	246.506	238.928	185.524	172.649	822.619	989.964	534.285	552.532	412.674	382.251	1239.43	1210.86	1155.4	1044.95	1115.11	1075.76	2062.05	2200.82	1689.68	1597.49	1527.78	1458.01	78.9541	72.3978
NC	Northern Crescent	NC22	15		28680.9	106.78	120.321	85.6012	79.9151	60.734	40.4114	99.8126	112.359	76.4001	71.4967	49.5046	35.4468	112.667	97.1454	95.986	89.7264	81.6199	80.1549	212.48	209.504	172.386	161.223	131.124	115.602	1055.18	1327.47	921.565	886.068	692.083	539.286	1191.07	1147.73	1157.82	1111.99	1141.06	1219.47	2246.25	2475.2	2079.38	1998.06	1833.14	1758.76	70.7193	66.8259
NC	Northern Crescent	NC23	11		26024.3	57.6819	52.7007	50.6388	76.6482	96.5052	39.8377	32.224	28.392	20.8858	38.8549	46.2468	22.9429	59.6939	39.4147	44.0713	31.6072	29.9434	26.7987	91.9179	67.8067	64.957	70.4621	76.1902	49.7416	833.99	837.486	643.371	1255.53	1596.57	949.133	1544.94	1162.63	1357.58	1021.33	1033.73	1108.64	2378.93	2000.11	2000.96	2276.86	2630.3	2057.78	65.4398	74.7916
NC	Northern Crescent	NC24	10		17271.4	86.8441	111.166	83.2164	55.641	62.9576	45.9614	82.9915	107.331	77.6721	52.1627	56.2979	42.6699	234.413	221.725	218.91	210.51	197.943	201.045	317.404	329.056	296.582	262.673	254.241	243.714	538.153	749.522	580.412	415.741	506.708	388.179	1520.04	1548.36	1635.83	1677.79	1781.58	1828.95	2058.19	2297.88	2216.24	2093.53	2288.29	2217.13	91.1174	80.0885
NC	Northern Crescent	NC25	7		13986.3	782.461	871.046	971.676	929.254	950.004	1202.02	780.368	867.359	967.688	923.318	942.737	1195.55	531.107	636.159	757.848	754.902	863.06	807.688	1311.47	1503.52	1725.54	1678.22	1805.8	2003.24	1170.86	1308.75	1472.09	1282.45	1353.41	1665.16	796.87	959.891	1152.87	1048.53	1239.03	1124.95	1967.73	2268.64	2624.97	2330.98	2592.44	2790.11	69.4627	62.5877
NC	Northern Crescent	NC26	15		22408.7	350.183	364.293	392.398	336.128	374.845	431.292	330.914	329.913	354.626	279.718	307.083	370.781	306.637	274.862	223.841	215.896	214.437	198.478	637.551	604.775	578.467	495.613	521.519	569.259	986.099	1034.83	1198.17	895.388	1065.25	1286.45	913.756	862.151	756.285	691.091	743.87	688.632	1899.86	1896.98	1954.45	1586.48	1809.12	1975.08	72.9018	73.4574
NC	Northern Crescent	NC27	15		35124.7	258.344	219.814	256.759	144.306	170.351	194.503	256.099	216.872	254.331	141.94	168.713	193.162	319.865	290.582	295.108	305.557	334.139	335.341	575.964	507.454	549.439	447.497	502.852	528.503	933.793	841.917	1026.93	548.11	697.193	786.92	1166.3	1128.06	1191.58	1179.93	1380.8	1366.14	2100.09	1969.98	2218.5	1728.04	2078	2153.06	80.4173	70.329
NC	Northern Crescent	NC28	13		27681.9	365.5	318.175	358.237	212.539	234.737	241.699	360.317	311.112	352.222	206.517	230.505	238.206	301.879	265.403	236.182	242.558	250.602	250.727	662.197	576.515	588.405	449.075	481.107	488.933	1237.42	1145.5	1367.66	761.813	903.213	970.079	1036.73	977.202	917.08	894.765	981.963	1021.07	2274.15	2122.7	2284.74	1656.58	1885.18	1991.15	69.7801	62.2049
NC	Northern Crescent	NC29	11		19892.6	221.702	177.117	186.514	110.402	116.464	104.573	216.162	170.238	180.481	104.297	112.113	101.315	205.096	186.599	182.643	191.021	212.9	237.845	421.257	356.837	363.124	295.318	325.013	339.16	1071.69	912.058	1009.95	568.138	634.77	603.012	1016.83	999.714	1022.05	1040.55	1205.42	1415.62	2088.52	1911.77	2032	1608.69	1840.19	2018.63	68.1131	62.2374
NC	Northern Crescent	NC30	12		20034.5	64.3463	54.4344	53.8384	35.8606	35.1614	24.3244	62.4427	52.9877	52.163	33.7748	33.4354	23.8111	54.4223	52.1395	54.3639	52.3137	52.9874	54.8586	116.865	105.127	106.527	86.0885	86.4228	78.6697	765.237	649.386	644.714	416.536	435.022	326.953	666.947	638.991	671.917	645.172	689.409	753.27	1432.18	1288.38	1316.63	1061.71	1124.43	1080.22	74.2841	68.5786
NC	Northern Crescent	NC31	5		7542.32	134.259	93.3766	117.418	74.0448	79.2197	51.347	132.412	92.1101	116.156	72.5946	78.0885	51.0336	68.9723	72.0989	63.1648	65.4013	69.1467	57.9384	201.385	164.209	179.321	137.996	147.235	108.972	1066.69	741.213	910.092	621.92	603.381	475.488	555.632	580.181	494.899	560.295	534.289	539.821	1622.33	1321.39	1404.99	1182.21	1137.67	1015.31	59.6592	62.9789
NC	Northern Crescent	NC32	2		11532.5	76.857	89.6669	45.6269	49.0597	31.899	31.1743	75.7937	88.5423	44.6283	47.8994	30.6101	30.5254	137.761	122.313	125.706	118.37	107.875	108.053	213.555	210.856	170.335	166.27	138.485	138.578	645.945	823.915	426.003	456.719	353.718	352.279	1174.06	1138.17	1199.94	1128.66	1246.56	1246.99	1820	1962.08	1625.94	1585.37	1600.28	1599.27	97.7298	90.3733
PG	Prairie Gateway	PG1	3		17416.1	1.0701	1.39176	2.07937	1.72685	1.93261	1.25976	0.93959	1.24213	1.87287	1.31369	1.6888	1.18812	98.7372	120.65	91.7284	150.594	71.9511	77.2822	99.6768	121.892	93.6013	151.908	73.6399	78.4703	197.347	31.1398	166.583	104.159	118.643	135.32	20738.2	3024.67	8158.8	11940.1	5054.76	8802.01	20935.6	3055.81	8325.38	12044.3	5173.4	8937.33	27.1319	13.4809
PG	Prairie Gateway	PG2	8		19976.7	135.982	107.724	129.608	134.752	110.601	75.0351	123.937	93.1778	108.915	91.8504	82.9619	66.007	266.852	260.735	237.767	241.923	204.189	155.985	390.789	353.913	346.682	333.774	287.151	221.992	715.711	509.85	579.457	518.613	582.682	587.294	1541.02	1426.69	1264.99	1365.97	1434.12	1387.87	2256.73	1936.54	1844.44	1884.58	2016.8	1975.16	48.5055	62.195
PG	Prairie Gateway	PG3	11		24122.7	188.319	185.882	175.329	200.655	151.459	90.2851	187.556	185.005	174.016	197.865	149.661	89.6994	684.469	775.501	772.495	764.573	707.617	654.334	872.025	960.505	946.511	962.438	857.279	744.034	649.871	624.022	579.745	645.09	779.556	624.37	2371.65	2615.77	2573.61	2492.69	3685.84	4554.62	3021.52	3239.79	3153.35	3137.78	4465.4	5178.99	43.3375	43.4719
PG	Prairie Gateway	PG4	6		17943.9	23.1934	25.4977	34.8626	32.8707	36.734	20.239	22.6923	24.9162	34.0927	31.4297	35.908	19.9832	196.665	170.298	151.863	146.614	166.587	116.525	219.357	195.214	185.955	178.044	202.495	136.509	215.655	212.846	266.129	248.901	308.592	200.528	1868.99	1454.77	1185.45	1161.08	1431.65	1169.31	2084.65	1667.61	1451.57	1409.98	1740.24	1369.84	26.6483	35.1505
PG	Prairie Gateway	PG5	17		42923.8	53.5214	65.1804	71.1519	61.4747	58.3561	34.3717	53.2271	64.8437	70.652	60.4558	57.7425	34.191	268.19	268.137	273.933	239.74	277.619	191.036	321.417	332.98	344.585	300.196	335.361	225.227	316.613	370.086	393.062	330.354	394.857	291.113	1595.28	1530.35	1523.99	1310.03	1898.42	1626.54	1911.89	1900.44	1917.05	1640.39	2293.28	1917.66	46.335	53.2774
PG	Prairie Gateway	PG6	14		33450	237.19	231.953	269.448	264.214	238.315	157.294	232.195	225.53	259.399	241.705	223.506	152.265	423.483	433.224	464.591	421.767	444.99	416.449	655.678	658.754	723.991	663.471	668.496	568.713	736.937	678.801	785.095	717.312	881.938	719.878	1344.05	1303.92	1406.13	1251.69	1755.9	1968.89	2080.98	1982.72	2191.22	1969	2637.83	2688.77	54.6329	60.4897
PG	Prairie Gateway	PG7	10		14368.1	371.117	484.457	566.854	791.046	649.432	1117.84	370.084	482.533	565.935	789.514	647.148	1116.92	374.505	355.275	377.681	371.676	333.808	341.63	744.588	837.807	943.616	1161.19	980.956	1458.55	488.794	678.82	791.549	1065.22	970.601	1506.77	494.633	499.796	528.246	501.469	500.65	460.873	983.427	1178.62	1319.79	1566.69	1471.25	1967.64	123.536	133.922
PG	Prairie Gateway	PG8	5		66183.3	17.5645	24.2587	24.8059	23.7908	29.6907	7.11285	17.4123	24.048	24.6859	23.3422	29.2633	6.72189	64.2201	72.7653	87.8801	85.5887	89.2291	76.7288	81.6324	96.8133	112.566	108.931	118.492	83.4507	899.101	1392.82	1645.32	1249.02	1730.69	485.965	3316.07	4214.43	5857.23	4579.79	5277.21	5547.17	4215.17	5607.24	7502.55	5828.81	7007.9	6033.14	27.7494	23.5796
PG	Prairie Gateway	PG9	7		27822.4	166.812	179.775	260.106	177.214	188.699	107.256	166.579	179.517	259.851	176.689	188.344	107.063	98.451	115.409	104.094	139.938	120.543	108.329	265.03	294.926	363.945	316.627	308.887	215.391	587.343	648.243	849.276	560.745	575.46	355.485	347.13	416.744	340.211	444.11	368.304	359.688	934.474	1064.99	1189.49	1004.86	943.764	715.173	29.7137	47.9457
PG	Prairie Gateway	PG10	13		30532.2	97.1202	98.839	156.515	117.832	113.401	66.996	95.9332	97.4729	154.672	114.279	111.288	66.3348	166.581	147.341	161.298	153.099	167.413	122.985	262.514	244.813	315.97	267.378	278.702	189.32	259.758	272.958	406.655	294.865	300.355	189.5	451.049	412.606	424.074	395.03	451.832	351.334	710.807	685.564	830.729	689.895	752.187	540.835	45.1046	68.1113
PG	Prairie Gateway	PG11	15		35505.2	87.9025	102.65	105.294	106.201	91.3564	46.2839	86.8179	101.46	103.662	103.145	89.6234	45.7736	261.51	283.796	316.191	286.686	312.976	246.338	348.328	385.256	419.853	389.831	402.6	292.112	356.862	408.036	390.101	359.154	365.739	220.408	1074.93	1141.33	1189.9	998.253	1277.21	1186.16	1431.79	1549.37	1580	1357.41	1642.95	1406.57	51.2757	57.9519
PG	Prairie Gateway	PG12	22		44370.7	198.885	204.504	225.026	241.472	195.189	134.358	181.658	183.63	195.872	179.594	157.088	122.62	368.803	362.361	400.597	388.808	350.597	303.895	550.461	545.991	596.469	568.402	507.684	426.515	608.174	583.321	606.509	557.892	633.706	558.771	1234.72	1151.08	1240.43	1207.79	1414.34	1384.84	1842.89	1734.4	1846.94	1765.69	2048.04	1943.61	60.7154	72.0597
PG	Prairie Gateway	PG13	17		32473.9	353.481	490.301	620.385	728.793	756.194	1121.61	352.394	488.164	619.316	726.989	753.383	1120.39	562.792	577.13	641.863	600.553	602.682	584.962	915.187	1065.29	1261.18	1327.54	1356.06	1705.35	626.23	908.191	1178.98	1405.32	1477.84	2227.25	1000.12	1073.7	1221.91	1160.91	1182.22	1162.86	1626.35	1981.9	2400.89	2566.23	2660.06	3390.11	88.6537	82.4343
PG	Prairie Gateway	PG14	5		39775.5	2.83783	3.64051	5.33196	4.27199	5.97996	1.51761	2.81261	3.60752	5.31229	4.19859	5.9175	1.46655	63.1956	73.3507	71.9019	61.7177	62.1834	56.7844	66.0083	76.9582	77.2142	65.9163	68.1009	58.2509	159.085	205.579	288.311	162.306	259.007	128.142	3574.42	4179.97	3902.29	2385.84	2721.75	4961.59	3733.51	4385.55	4190.6	2548.15	2980.75	5089.73	28.8269	28.1243
PG	Prairie Gateway	PG15	11		43874.6	157.707	178.013	203.031	165.808	195.365	117.867	157.57	177.855	202.883	165.481	195.139	117.73	439.192	455.455	609.354	635.226	698.752	645.945	596.762	633.309	812.237	800.707	893.892	763.675	478.588	588.858	657.273	469.035	561.466	353.452	1333.96	1507.96	1974.1	1800.47	2010.49	1939.28	1812.55	2096.82	2631.38	2269.51	2571.95	2292.73	36.8817	43.3389
PG	Prairie Gateway	PG16	19		45083.9	122.505	120.66	157.569	115.037	138.565	60.7164	121.863	119.935	156.567	113.108	137.437	60.374	321.345	300.943	344.206	353.738	382.532	316.635	443.208	420.878	500.773	466.846	519.969	377.009	358.323	379.749	515.861	322.929	383.009	193.431	944.872	952.875	1134.1	1009.94	1066.04	1014.46	1303.2	1332.62	1649.96	1332.87	1449.05	1207.89	38.7817	57.1073
PG	Prairie Gateway	PG17	15		35266	316.049	252.071	237.641	225.467	185.132	139.841	313.954	250.926	236.638	224.066	184.213	138.012	253.12	257.243	325.115	328.191	355.794	273.211	567.074	508.168	561.753	552.257	540.008	411.223	667.798	545.172	524.092	510.957	460.266	374.036	538.4	558.897	720.045	748.404	888.97	740.447	1206.2	1104.07	1244.14	1259.36	1349.24	1114.48	55.2017	66.9153
PG	Prairie Gateway	PG18	22		42931.8	184.961	151.245	154.184	165.604	114.896	83.8547	171.556	143.554	146.714	154.201	107.142	67.7281	343.384	354.535	394.742	430.397	412.768	315.551	514.941	498.089	541.456	584.598	519.909	383.279	648.363	508.104	484.791	494.967	436.243	348.8	1297.75	1254.86	1304.35	1381.52	1680.65	1625.09	1946.12	1762.97	1789.14	1876.49	2116.89	1973.89	56.1718	65.3466
PG	Prairie Gateway	PG19	3		26219.6	3.22693	3.70795	4.69426	2.06353	1.97872	0.403267	3.18841	3.65608	4.67349	2.01477	1.95034	0.381061	82.4159	86.2944	99.3381	76.132	66.4295	57.6085	85.6043	89.9504	104.012	78.1467	68.3799	57.9896	134.488	150.29	200.385	41.7535	74.1232	20.574	3476.32	3547.29	4259.32	1577.73	2524.67	3110.36	3610.81	3697.58	4459.7	1619.49	2598.79	3130.94	31.7203	28.2635
PG	Prairie Gateway	PG20	6		26786.7	99.6618	122.254	162.058	134.195	141.115	100.958	99.5578	122.125	162.003	134.107	141.082	100.934	240.449	276.348	305.029	330.674	358.035	285.041	340.006	398.474	467.031	464.78	499.117	385.975	279.103	390.249	577.272	379.898	373.92	284.332	674.079	883.064	1086.92	936.732	948.93	802.961	953.181	1273.31	1664.2	1316.63	1322.85	1087.29	57.9201	60.2078
PG	Prairie Gateway	PG21	16		39364.5	243.666	292.395	355.873	343.149	414.47	341.298	243.387	292.092	355.561	342.663	413.954	341.167	518.016	583.09	693.334	744.842	792.3	763.726	761.403	875.182	1048.9	1087.51	1206.25	1104.89	401.957	509.324	612.21	577.491	682.717	573.222	855.509	1016.74	1193.79	1255.28	1306.71	1283.2	1257.47	1526.06	1806	1832.77	1989.42	1856.42	52.3872	59.3022
PG	Prairie Gateway	PG22	16		40625.2	279.413	264.431	331.727	292.605	290.945	289.768	278.729	263.659	331.011	291.554	289.711	289.524	312.978	326.602	354.909	365.592	377.337	314.878	591.708	590.261	685.921	657.146	667.048	604.402	554.143	548.214	709.184	620.952	644.991	647.14	622.233	679.089	760.385	778.639	840.075	703.81	1176.38	1227.3	1469.57	1399.59	1485.07	1350.95	64.3858	67.2415
PG	Prairie Gateway	PG23	12		30209.1	270.296	281.329	356.067	321.716	286.577	282.673	263.886	273.048	348.198	309.486	271.238	280.062	263.804	269.934	279.306	282.423	273.114	264.258	527.69	542.982	627.504	591.909	544.352	544.32	560.918	568.367	756.55	668.039	614.12	654.601	560.744	561.887	606.865	609.621	618.366	617.661	1121.66	1130.25	1363.41	1277.66	1232.49	1272.26	71.8363	80.0298
PG	Prairie Gateway	PG24	9		13703.7	246.712	328.652	353.337	493.398	447.156	441.72	244.491	325.618	350.572	489.439	442.185	441.406	304.225	360.864	387.6	443.959	462.156	349.538	548.716	686.482	738.173	933.398	904.34	790.944	495.919	638.822	718.122	1002.13	994.914	992.585	617.082	707.971	793.972	909.013	1039.85	786.003	1113	1346.79	1512.09	1911.15	2034.76	1778.59	93.6617	91.9677
PG	Prairie Gateway	PG25	8		29749.5	33.2226	42.6555	39.9256	48.8659	26.0895	19.8002	28.0433	33.9896	36.6918	42.6668	23.9573	17.8185	127.856	121.213	117.389	91.2805	98.4682	90.8868	155.899	155.203	154.081	133.947	122.426	108.705	177.871	216.358	238.982	239.714	150.381	122.249	810.954	771.571	764.583	512.839	618.089	623.553	988.824	987.93	1003.56	752.552	768.47	745.801	60.0203	60.3774
PG	Prairie Gateway	PG26	6		30154	83.5155	89.6274	109.229	116.301	79.1203	76.4453	83.4905	89.5857	109.215	116.277	79.1132	76.4397	163.331	174.006	179.189	179.77	194.583	219.736	246.821	263.592	288.404	296.046	273.696	296.175	209.411	213.358	268.285	273.262	168.075	165.145	409.667	414.415	440.175	422.477	413.389	474.731	619.078	627.774	708.461	695.739	581.463	639.877	82.3313	69.6858
PG	Prairie Gateway	PG27	14		34458.4	189.979	241.437	326.306	349.772	418.642	455.48	189.722	241.059	325.95	349.254	418.047	455.44	439.579	451.696	496.767	494.127	536.635	486.137	629.301	692.755	822.717	843.38	954.683	941.577	277.362	356.886	487.251	528.39	654.018	688.675	642.64	668.732	742.599	747.571	839.544	735.092	920.003	1025.62	1229.85	1275.96	1493.56	1423.77	69.2142	62.9806
PG	Prairie Gateway	PG28	20		43973.9	193.589	211.909	286.158	353.064	359.874	389.527	193.16	211.331	285.643	352.34	358.982	389.469	323.459	333.182	321.719	334.037	346.511	278.453	516.62	544.513	607.362	686.377	705.492	667.922	299.84	331.477	471.384	605.388	656.235	699.428	502.1	522.602	530.919	573.94	633.437	500.059	801.94	854.079	1002.3	1179.33	1289.67	1199.49	91.8598	88.7417
PG	Prairie Gateway	PG29	19		37115	289.268	332.184	394.541	446.789	425.945	458.963	287.657	329.808	392.45	443.715	421.944	458.682	339.827	341.489	333.201	369.364	340.175	288.401	627.484	671.297	725.651	813.079	762.119	747.082	513.32	585.687	732.4	856.813	862.229	982.055	606.417	606.431	621.828	713.24	695.135	617.477	1119.74	1192.12	1354.23	1570.05	1557.36	1599.53	86.6132	99.3306
PG	Prairie Gateway	PG30	16		21977.2	307.889	355.312	357.746	437.553	442.582	436.847	294.318	334.255	337.052	404.076	396.905	433.7	292.848	303.916	301.146	322.834	308.311	245.981	587.167	638.171	638.197	726.91	705.215	679.682	575.951	644.241	678.391	848.649	898.695	986.34	573.075	585.767	606.122	678.023	698.095	559.422	1149.03	1230.01	1284.51	1526.67	1596.79	1545.76	107.538	122.296
PG	Prairie Gateway	PG31	2		7929.24	351.336	460.027	492.922	502.504	326.164	351.974	351.27	459.931	492.89	502.452	326.149	351.961	284.937	477.082	527.9	615.846	538.276	546.76	636.207	937.013	1020.79	1118.3	864.425	898.721	639.712	822.082	945.247	901.705	606.644	705.177	518.91	852.736	1012.39	1105.2	1001.21	1095.47	1158.62	1674.82	1957.63	2006.91	1607.85	1800.65	81.2284	60.4152
PG	Prairie Gateway	PG32	9		24626.1	261.546	355.45	453.156	533.257	588.495	776.39	261.185	354.788	452.836	532.722	587.675	776.055	315.144	324.248	368.716	399.228	359.643	403.029	576.329	679.036	821.553	931.95	947.318	1179.08	586.173	816.771	1073.08	1270.93	1357	1945.56	707.271	746.465	873.738	952.45	830.453	1010.39	1293.44	1563.24	1946.81	2223.38	2187.46	2955.95	80.4811	66.4836
SS	Southern Seaboard	SS1	3		6082.56	190.356	217.668	215.196	239.462	194.621	99.219	187.535	214.288	210.262	229.091	187.943	97.0337	600.173	579.014	614.857	692.11	559.028	520.788	787.708	793.302	825.119	921.2	746.971	617.822	773.525	843.367	762.508	829.402	1085.52	740.578	2475.53	2278.8	2229.76	2505.72	3228.84	3974.74	3249.05	3122.17	2992.27	3335.12	4314.36	4715.32	45.3117	47.4533
SS	Southern Seaboard	SS2	19		43122.4	96.7198	112.918	102.214	101.478	97.8017	50.0772	95.3444	111.172	99.5293	95.4855	93.7994	48.7617	382.664	405.641	451.383	515.995	490.337	495.02	478.008	516.813	550.913	611.481	584.136	543.782	747.997	803.964	699.828	683.093	1022.11	675.35	3002.08	2933.49	3173.85	3691.38	5343.08	6856.03	3750.07	3737.45	3873.67	4374.47	6365.18	7531.38	41.5112	43.6291
SS	Southern Seaboard	SS3	6		15919.4	35.8712	36.195	33.7274	27.7527	23.3979	17.8524	35.1145	35.2596	32.7575	24.2765	22.5881	17.4737	171.55	159.399	168.05	198.959	188.497	205.197	206.664	194.659	200.807	223.235	211.085	222.67	649.836	724.739	704.36	537.237	608.288	631.041	3174.74	3276.34	3613.45	4402.94	5076.16	7410.44	3824.58	4001.08	4317.81	4940.18	5684.45	8041.48	29.5904	35.7621
SS	Southern Seaboard	SS4	8		10105.1	555.106	609.576	635.694	443.884	303.907	221.536	541.031	593.567	616.056	424.679	284.065	203.039	1611.26	1606.09	1577.16	1753.69	1684.3	1644.44	2152.29	2199.66	2193.22	2178.37	1968.37	1847.48	1533.42	1734.35	1834.74	1324.34	930.124	650.69	4566.72	4692.86	4697.11	5468.82	5514.98	5270.02	6100.14	6427.22	6531.85	6793.17	6445.1	5920.71	17.0934	25.0718
SS	Southern Seaboard	SS5	21		34074.7	78.5909	114.336	87.8967	86.4764	78.3831	39.7216	73.028	102.774	76.5557	64.0306	70.5068	36.1402	226.833	278.443	346.281	454.601	475.07	438.332	299.861	381.217	422.837	518.632	545.577	474.472	868.297	1275.82	1093.01	961.801	1246.86	834.231	2697.02	3456.54	4943.95	6828.54	8401.25	10118.1	3565.32	4732.35	6036.95	7790.34	9648.11	10952.3	35.2065	30.1642
SS	Southern Seaboard	SS6	9		23517.3	150.599	128.782	116.137	125.896	142.673	106.638	149.155	126.402	113.636	121.936	140.29	105.838	170.563	170.57	182.632	223.169	231.657	233.421	319.718	296.971	296.268	345.106	371.948	339.259	1588.99	1471.26	1368.53	1604.32	2055.05	1669.63	1817.05	1985.36	2199.46	2936.24	3393.45	3682.31	3406.05	3456.62	3568	4540.57	5448.5	5351.94	32.4106	34.3296
SS	Southern Seaboard	SS7	21		25055.8	439.698	559.327	491.402	569.777	504.362	195.656	437.069	556.548	477.749	566.034	490.816	194.883	317.425	330.54	415.471	466.689	526.985	505.216	754.494	887.088	893.22	1032.72	1017.8	700.099	1536.31	2018.37	1803.11	2464.39	2137.11	900.103	1115.76	1198.73	1568.06	2031.87	2294.59	2333.44	2652.07	3217.11	3371.18	4496.26	4431.7	3233.54	30.767	28.9518
SS	Southern Seaboard	SS8	18		18521.6	490.705	705.328	718.014	794.435	586.222	165.543	488.713	704.792	694.73	794.2	559.559	165.349	265.505	267.349	318.993	347.867	426.849	365.685	754.217	972.14	1013.72	1142.07	986.408	531.034	1853.33	2671.28	2646.99	3406.98	2278.14	672.303	1006.87	1013.3	1215.4	1492.29	1737.84	1486.86	2860.2	3684.57	3862.39	4899.27	4015.98	2159.16	28.6033	24.2094
SS	Southern Seaboard	SS9	19		32587.7	159.878	169.643	163.774	160.178	120.083	56.2794	157.598	166.982	160.098	152.903	115.724	54.964	504.053	585.299	627.755	673.542	597.129	512.217	661.65	752.281	787.854	826.445	712.853	567.181	745.195	741.974	688.76	679.99	781.193	456.434	2383.4	2600.73	2700.67	2995.37	4030.92	4253.57	3128.59	3342.71	3389.43	3675.36	4812.11	4710	50.2635	51.0043
SS	Southern Seaboard	SS10	20		37365.1	43.7071	47.3929	44.2014	61.8802	34.8145	33.2046	40.1363	43.5411	41.1531	32.6539	31.2745	31.5539	204.697	215.106	246.466	338.959	342.653	241.6	244.833	258.647	287.619	371.613	373.927	273.154	498.956	585.332	582.953	490.75	628.531	764.899	2544.7	2891.71	3491.3	5094.15	6886.37	5856.65	3043.65	3477.04	4074.26	5584.9	7514.91	6621.55	35.5026	37.393
SS	Southern Seaboard	SS11	8		14797.5	55.4531	59.5175	43.7222	45.7964	36.2865	22.5908	53.6975	55.5125	39.9929	38.212	33.9884	21.485	338.696	403.241	472.383	558.638	580.484	519.318	392.393	458.753	512.376	596.85	614.472	540.803	560.61	644.006	527.734	568.541	621.408	481.744	3536.03	4678.03	6233.42	8311.76	10613	11644.3	4096.64	5322.04	6761.16	8880.3	11234.4	12126	31.9661	26.3968
SS	Southern Seaboard	SS12	13		26462.2	118.225	95.843	90.6919	92.1312	103.644	64.3251	114.015	89.044	84.0109	81.9659	97.8212	62.4472	209.323	203.658	197.314	203.154	181.523	196.677	323.338	292.702	281.325	285.12	279.344	259.125	847.317	742.98	739.845	830.542	1188.05	867.895	1555.61	1699.32	1737.65	2058.51	2204.61	2733.44	2402.93	2442.3	2477.5	2889.06	3392.65	3601.33	41.7942	49.4951
SS	Southern Seaboard	SS13	33		35364.5	127.072	137.159	235.313	169.85	278.361	43.3506	117.747	132.798	112.883	165.502	106.762	41.4944	213.522	232.02	278.733	296.804	317.174	306.751	331.269	364.818	391.617	462.306	423.936	348.246	1074.55	1337.9	1143.84	2037.33	1606.05	739.089	1948.59	2337.53	2824.39	3653.66	4771.31	5463.79	3023.14	3675.43	3968.23	5690.99	6377.37	6202.88	33.0817	31.1778
SS	Southern Seaboard	SS14	44		40301.3	188.66	244.984	251.33	265.832	215.94	41.2421	184.821	243.881	205.235	265.294	158.991	40.803	236.287	248.386	243.743	287.078	258.164	241.187	421.108	492.267	448.978	552.372	417.155	281.99	1206.69	1771.45	1513.84	2334.53	1545.9	457.013	1542.72	1804.18	1797.88	2526.23	2510.19	2701.41	2749.41	3575.63	3311.72	4860.75	4056.09	3158.43	32.5449	32.3249
SS	Southern Seaboard	SS15	11		19221.2	237.035	296.808	338.787	312.807	248.615	127.796	232.861	292.263	325.601	299.918	233.977	120.527	185.207	222.393	269.947	264.457	310.922	302.599	418.068	514.657	595.548	564.375	544.899	423.127	1155.36	1553.33	1792.96	1827.91	1367.44	730.184	918.922	1181.98	1486.49	1611.79	1817.13	1833.22	2074.28	2735.31	3279.45	3439.71	3184.57	2563.4	41.0868	37.7881
SS	Southern Seaboard	SS16	3		7550.6	210.085	265.842	292.171	213.026	175.197	96.533	206.434	261.457	284.191	198.488	166.166	86.8596	44.8276	47.3963	57.9381	65.1262	96.2484	63.9578	251.262	308.853	342.129	263.614	262.414	150.817	1607.91	1973.97	2355.74	1703.52	1406.32	763.605	349.161	357.838	480.265	558.943	814.583	562.269	1957.07	2331.81	2836	2262.46	2220.9	1325.87	36.5693	32.7768
SS	Southern Seaboard	SS17	10		10662.6	210.205	248.117	195.127	221.102	145.861	120.429	206.388	242.881	188.436	210.113	138.645	116.017	934.964	1181.56	1422.32	1279.48	1182.43	1090.98	1141.35	1424.44	1610.76	1489.6	1321.07	1207	932.305	1081.76	854.328	992.34	868.525	785.97	4223.47	5262.52	6448.49	6042.86	7407.2	7391	5155.77	6344.28	7302.82	7035.2	8275.73	8176.97	27.8398	25.7708
SS	Southern Seaboard	SS18	3		5215.33	170.561	144.375	123.603	126.565	156.947	190.632	167.593	139.732	119.035	119.904	153.335	189.498	321.454	457.485	551.726	722.87	692.389	669.834	489.047	597.217	670.761	842.774	845.724	859.332	1055.79	942.727	879.232	912.295	1563.18	1993.8	2025.06	3086.5	4075.23	5500	7058.55	7047.66	3080.85	4029.23	4954.46	6412.3	8621.73	9041.47	28.8884	26.6068
SS	Southern Seaboard	SS19	19		18426.8	407.677	509.429	483.527	380.881	293.342	256.26	382.165	478.181	444.817	334.215	251.549	157.81	246.952	250.436	258.4	253.953	295.187	237.623	629.118	728.617	703.217	588.168	546.737	395.433	1490.41	1934.84	1838.48	1453.35	1248.7	803.826	963.091	1013.32	1067.99	1104.33	1465.32	1210.36	2453.5	2948.16	2906.47	2557.67	2714.02	2014.19	44.673	54.2043
SS	Southern Seaboard	SS20	26		26102.1	88.9486	96.3253	117.278	127.997	126.047	24.5401	82.2761	90.329	75.9213	111.822	61.8227	15.1476	762.683	846.914	917.638	1144.57	1093.48	1027.55	844.959	937.243	993.56	1256.39	1155.3	1042.7	817.38	900.936	753.334	1170.5	913.44	286.809	7576.95	8447.06	9105.33	11980.8	16156.3	19455.9	8394.33	9348	9858.66	13151.3	17069.7	19742.7	14.4194	14.908
SS	Southern Seaboard	SS21	28		38464.1	162.215	165.288	194.772	187.672	191.389	154.896	145.8	148.804	164.486	141.15	158.528	135.243	416.405	466.008	540.764	550.941	544.574	573.594	562.205	614.812	705.251	692.091	703.102	708.837	993.075	1074.54	1174.89	1060.51	1434.25	1266.05	2836.22	3365.12	3862.57	4139.42	4926.94	5369.6	3829.29	4439.65	5037.47	5199.92	6361.19	6635.66	28.2364	28.5743
SS	Southern Seaboard	SS22	23		38768.1	320.124	387.947	404.472	347.513	348.77	334.586	309.096	377	383.574	316.525	325.918	322.802	335.873	461.951	667.027	833.682	930.249	825.282	644.969	838.951	1050.6	1150.21	1256.17	1148.08	1536.91	1893.87	2007.78	1711.07	1817.83	1884.48	1670.06	2320.62	3491.48	4506.71	5188.53	4817.9	3206.97	4214.49	5499.26	6217.78	7006.36	6702.38	24.8519	21.5952
SS	Southern Seaboard	SS23	18		25838.5	423.593	542.191	595.573	489.534	520.054	544.861	416.719	535.922	584.612	474.737	509.687	540.079	356.137	490.969	649.886	720.282	772.491	758.599	772.855	1026.89	1234.5	1195.02	1282.18	1298.68	1674.94	2177.61	2428.59	1966.33	2299.65	2456.14	1431.44	1994.95	2699.75	2983.36	3485.39	3449.91	3106.38	4172.55	5128.35	4949.69	5785.05	5906.05	29.0312	27.954
SS	Southern Seaboard	SS24	10		10871.5	189.387	234.322	267.655	252.882	247.173	208.035	175.452	221.672	245.068	221.83	225.507	198.299	541.813	580.849	661.456	669.172	642.319	518.584	717.265	802.521	906.524	891.002	867.826	716.884	1175.86	1446.65	1499.91	1430.49	1852.67	1710.48	3631.16	3790.68	4048.35	4315.21	5277.01	4473.18	4807.02	5237.33	5548.26	5745.7	7129.67	6183.67	23.6808	24.7451
SS	Southern Seaboard	SS25	28		35796.4	195.791	269.23	240.71	215.212	170.658	136.439	186.206	259.667	224.375	191.781	154.458	128.639	231.796	251.477	258.836	245.79	249.259	232.758	418.002	511.145	483.211	437.571	403.718	361.397	1125.44	1587.16	1363.86	1255.48	1258.12	1179.52	1400.99	1537.1	1573.33	1609.04	2030.31	2134.22	2526.43	3124.27	2937.19	2864.51	3288.43	3313.74	39.1778	38.3214
SS	Southern Seaboard	SS26	42		35791.8	346.459	522.481	462.682	409.565	349.113	339.542	335.968	508.293	444.493	381.265	331.354	329.064	172.51	188.734	197.031	214.916	222.301	206.849	508.478	697.026	641.524	596.181	553.655	535.913	1596.94	2493.09	2187.26	1869.96	1743.3	1791.64	819.982	925.705	969.553	1054.08	1169.55	1126.22	2416.92	3418.79	3156.82	2924.04	2912.86	2917.86	39.3458	40.3401
*Excludes counties with < 2% cropland+rangeland
[truncated: 88 more columns]

## Sheet: County
							Area_km2*	Fertilizer P Application (kg-P/km2/yr)						agricultural fertilizer P application (kg P/km2/yr)						N in Animal Excretion (kg-P/km2/yr)						total ag P inputs (kg P/km2/yr)						Agricultural fertilizer P (kg-P/km2 cropland/yr)						Livestock excretion P (manure) (kg-P/km2 cropland/yr)						Total ag P inputs, I (kg-P/km2 cropland/yr)
FIPScode	Region Code	Region Name	State	State Code	County name	Subregion Code	County area	PFERT 1987	PFERT 1992	PFERT 1997	PFERT 2002	PFERT 2007	PFERT 2012	AG PFERT 1987	AG PFERT 1992	AG PFERT 1997	AG PFERT 2002	AG PFERT 2007	AG PFERT 2012	PEXCR/TOT AREA 1987	PEXCR/TOT AREA 1992	PEXCR/TOT AREA 1997	PEXCR/TOT AREA 2002	PEXCR/TOT AREA 2007	PEXCR/TOT AREA 2012	IP', 1987	IP', 1992	IP', 1997	IP', 2002	IP', 2007	IP', 2012	AG PFERT/CROPLAND AREA, 1987	AG PFERT/CROPLAND AREA, 1992	AG PFERT/CROPLAND AREA, 1997	AG PFERT/CROPLAND AREA, 2002	AG PFERT/CROPLAND AREA, 2007	AG PFERT/CROPLAND AREA, 2012	PEXCR/CROPLAND AREA 1987	PEXCR/CROPLAND AREA 1992	PEXCR/CROPLAND AREA 1997	PEXCR/CROPLAND AREA 2002	PEXCR/CROPLAND AREA 2007	PEXCR/CROPLAND AREA 2012	IP, 1987	IP, 1992	IP, 1997	IP, 2002	IP, 2007	IP, 2012
								1987	1992	1997	2002	2007	2012	1987	1992	1997	2002	2007	2012	1987	1992	1997	2002	2007	2012	1987	1992	1997	2002	2007	2012	1987	1992	1997	2002	2007	2012	1987	1992	1997	2002	2007	2012	1987	1992	1997	2002	2007	2012
1001	Southern Seaboard	SS	Alabama	AL	Autauga	SS12	1561.86	206.233	176.286	151.739	113.493	127.569	97.4313	203.314	171.284	146.222	104.137	121.562	95.4162	187.688	176.119	143.646	175.628	134.507	154.888	391.002	347.403	289.868	279.766	256.068	250.304	1256.39	1140.92	1215.85	778.221	1107.85	891.807	1159.83	1173.13	1194.43	1312.48	1225.82	1447.66	2416.23	2314.05	2410.28	2090.7	2333.66	2339.47
1003	Southern Seaboard	SS	Alabama	AL	Baldwin	SS6	4286.73	308.86	257.213	200.748	247.751	279.787	243.906	305.847	251.662	194.132	236.222	272.184	241.193	93.0631	103.792	107.23	106.953	95.408	80.3514	398.91	355.453	301.362	343.175	367.592	321.544	2369.06	2210.69	1757.4	2309.02	2798.22	2532.08	720.857	911.746	970.714	1045.44	980.853	843.542	3089.92	3122.44	2728.12	3354.46	3779.08	3375.62
1005	Southern Seaboard	SS	Alabama	AL	Barbour	SS7	2328.4	209.402	217.622	123.029	364.953	133.295	66.9997	208.199	215.581	121.006	361.936	131.731	66.5219	179.5	188.142	178.439	431.659	392.953	515.547	387.699	403.724	299.445	793.596	524.683	582.069	1522.99	1540.91	1098	3116.21	1331.24	926.71	1313.06	1344.78	1619.14	3716.51	3971.08	7182.03	2836.05	2885.69	2717.15	6832.72	5302.31	8108.74
1007	Eastern Uplands	EU	Alabama	AL	Bibb	EU3	1620.55	38.8589	48.0651	24.8523	24.1891	21.0825	23.0893	37.7698	46.2095	22.881	20.9232	19.1817	22.4866	86.9344	56.3208	60.4573	45.5006	45.4079	58.6686	124.704	102.53	83.3383	66.4238	64.5895	81.1552	794.496	1149.7	569.745	548.232	891.199	714.204	1828.68	1401.28	1505.41	1192.21	2109.7	1863.4	2623.18	2550.98	2075.15	1740.45	3000.9	2577.6
1009	Eastern Uplands	EU	Alabama	AL	Blount	EU3	1691.64	219.943	181.026	138.085	177.713	191.827	98.4498	216.808	175.704	132.181	167.659	185.891	96.524	1201.81	1499.22	1647.04	1502.13	1346.86	1282.48	1418.62	1674.92	1779.22	1669.79	1532.75	1379.01	1274.5	1015.7	752.773	1112.07	1662.67	1086.18	7064.82	8666.61	9379.86	9963.48	12046.8	14431.7	8339.33	9682.31	10132.6	11075.5	13709.4	15517.9
1011	Southern Seaboard	SS	Alabama	AL	Bullock	SS13	1622.72	95.7039	74.2578	63.0716	70.2116	96.9296	67.4295	95.0531	73.2226	62.0596	68.7799	96.1774	67.2052	215.359	213.385	258.759	189.77	187.256	210.919	310.412	286.608	320.819	258.55	283.434	278.124	677.62	551.568	421.764	926.673	1171.21	1031.75	1535.26	1607.38	1758.56	2556.78	2280.33	3238.07	2212.88	2158.95	2180.32	3483.45	3451.54	4269.82
1013	Southern Seaboard	SS	Alabama	AL	Butler	SS6	2011.5	108.854	84.1148	55.5732	53.6785	63.0585	34.0456	107.598	82.2386	53.8355	51.2722	61.7502	33.649	258.555	302.341	293.141	465.231	550.301	532.127	366.153	384.58	346.977	516.503	612.051	565.776	1201.24	1038.94	744.507	912.361	1216.05	785.043	2886.56	3819.53	4053.94	8278.54	10837.1	12414.7	4087.81	4858.47	4798.45	9190.9	12053.2	13199.7
1015	Eastern Uplands	EU	Alabama	AL	Calhoun	EU3	1590.54	113.027	98.9656	112.268	188.887	147.974	66.0068	98.208	76.6053	91.3082	159.884	131.453	60.7745	344.798	422.164	440.022	358.437	388.581	513.122	443.006	498.769	531.33	518.322	520.033	573.896	940.174	783.989	920.936	1893.85	1990.57	1118.43	3300.86	4320.48	4438.07	4245.72	5884.2	9442.95	4241.03	5104.47	5359	6139.56	7874.77	10561.4
1017	Southern Seaboard	SS	Alabama	AL	Chambers	SS13	1556.19	60.093	71.2826	54.8548	77.4301	104.421	76.5952	56.6384	66.066	50.0917	70.5859	100.87	75.5155	159.328	151.914	131.702	138.427	146.768	172.445	215.967	217.98	181.793	209.013	247.638	247.96	661.901	763.468	680	1084.91	2705.87	1899.83	1861.98	1755.54	1787.86	2127.63	3937.11	4338.39	2523.88	2519	2467.86	3212.54	6642.98	6238.22
1019	Eastern Uplands	EU	Alabama	AL	Cherokee	EU9	1549.4	309.74	286.058	206.198	194.503	308.486	317.524	308.295	283.675	203.602	190.346	306.1	316.757	164.257	312.284	370.975	338.797	459.17	724.571	472.552	595.959	574.577	529.143	765.27	1041.33	1625.76	1535.98	1129.64	1165.47	2009.31	2062.47	866.194	1690.88	2058.27	2074.42	3014.09	4717.82	2491.95	3226.86	3187.91	3239.89	5023.4	6780.28
1021	Eastern Uplands	EU	Alabama	AL	Chilton	EU3	1810.22	140.786	152.038	124.648	161.422	127.301	46.0906	138.497	148.276	120.651	154.822	123.481	44.8611	183.528	153.115	166.43	130.407	128.288	111.248	322.024	301.39	287.081	285.229	251.768	156.109	1259.36	1424.62	1221.19	1720.18	1916.15	846.071	1668.83	1471.12	1684.54	1448.91	1990.75	2098.11	2928.2	2895.74	2905.74	3169.09	3906.89	2944.18
1023	Southern Seaboard	SS	Alabama	AL	Choctaw	SS5	2376.53	37.5641	25.2772	21.6311	16.5403	19.8513	9.52311	36.8816	24.2501	20.6852	15.2335	19.2129	9.33471	96.4502	92.7339	85.5523	71.2715	85.4435	61.3754	133.332	116.984	106.238	86.505	104.656	70.7101	886.166	660.617	739.931	660.85	1218.32	681.396	2317.44	2526.24	3060.29	3091.85	5418.09	4480.16	3203.61	3186.86	3800.22	3752.7	6636.4	5161.55
1025	Southern Seaboard	SS	Alabama	AL	Clarke	SS6	3242.17	27.5398	20.4039	17.7052	16.8182	22.4775	11.5002	26.6568	19.0372	16.4186	14.9791	21.5225	11.219	50.5218	35.8308	36.33	37.1999	42.6637	24.761	77.1786	54.868	52.7486	52.179	64.1863	35.98	853.639	884.165	781.717	822.75	1631.31	1161.57	1617.87	1664.13	1729.72	2043.26	3233.72	2563.65	2471.51	2548.29	2511.44	2866.01	4865.03	3725.22
1027	Southern Seaboard	SS	Alabama	AL	Clay	SS13	1569.09	70.3197	45.4779	38.1316	80.0299	60.4322	30.8035	69.4357	44.0975	36.7899	77.9963	59.3501	30.4842	301.108	425.378	403.363	411.415	407.566	524.743	370.544	469.476	440.153	489.411	466.916	555.227	935.032	595.603	451.682	1246.92	1618.96	908.507	4054.77	5745.37	4952.23	6577.26	11117.6	15638.7	4989.8	6340.98	5403.91	7824.18	12736.6	16547.2
1029	Eastern Uplands	EU	Alabama	AL	Cleburne	EU3	1451.34	53.0482	28.6514	30.4906	49.7385	58.7771	31.2029	52.127	27.2079	29.0326	47.4553	57.4999	30.8001	352.391	529.301	561.425	710.353	558.286	610.271	404.518	556.509	590.458	757.808	615.786	641.071	996.031	501.294	507.14	1183.11	1686.96	1430.82	6733.42	9752.14	9806.94	17709.9	16379.3	28350.3	7729.45	10253.4	10314.1	18893	18066.3	29781.1
1031	Southern Seaboard	SS	Alabama	AL	Coffee	SS7	1759.84	286.332	303.522	271.826	268.776	307.953	247.095	283.115	298.371	266.808	261.21	303.431	245.529	950.699	981.578	1208.98	1328.84	1372.69	1384.34	1233.81	1279.95	1475.78	1590.05	1676.12	1629.86	1259.33	1363.33	1216.42	1233.04	1634.91	1249.46	4228.82	4485.09	5511.91	6272.77	7396.15	7044.64	5488.15	5848.42	6728.33	7505.81	9031.05	8294.1
1033	Southern Seaboard	SS	Alabama	AL	Colbert	SS18	1618.82	314.262	226.533	201.901	234.808	283.149	466.172	309.29	218.658	194.263	223.637	277.117	464.287	248.487	309.077	351.866	405.727	390.035	380.876	557.777	527.735	546.129	629.365	667.152	845.162	1323.97	997.772	1117.58	1288.78	1846.67	2827.58	1063.69	1410.37	2024.27	2338.13	2599.15	2319.59	2387.65	2408.14	3141.85	3626.91	4445.83	5147.17
1035	Southern Seaboard	SS	Alabama	AL	Conecuh	SS6	2213.25	104.078	94.6622	65.2389	91.4105	89.9908	48.175	103.432	93.7088	64.3491	90.1649	89.3397	47.9796	103.222	102.317	83.9608	81.2247	89.4151	110.158	206.653	196.026	148.31	171.39	178.755	158.137	1204.05	1426.62	1078.01	1956.35	2153.2	1306.73	1201.6	1557.67	1406.56	1762.37	2155.02	3000.14	2405.65	2984.29	2484.58	3718.72	4308.21	4306.86
1037	Southern Seaboard	SS	Alabama	AL	Coosa	SS12	1731	21.6944	14.9335	16.1368	14.1431	17.0451	6.33546	21.0745	13.9751	15.1732	12.7527	16.3184	6.11925	73.6123	57.2465	62.4848	45.4705	41.7443	46.9323	94.6868	71.2216	77.658	58.2232	58.0628	53.0516	557.443	516.523	421.004	482.942	824.578	607.438	1947.12	2115.84	1733.73	1721.96	2109.36	4658.82	2504.57	2632.36	2154.74	2204.9	2933.94	5266.26
1039	Southern Seaboard	SS	Alabama	AL	Covington	SS6	2706.47	178.57	185.768	165.412	225.169	203.358	146.101	176.944	183.232	163.004	221.722	201.447	145.498	312.904	341.652	429.858	473.052	447.677	424.016	489.849	524.884	592.862	694.774	649.124	569.514	1466.72	1393.61	1354.17	1815.87	2101.76	1486.69	2593.71	2598.5	3571.08	3874.23	4670.74	4332.57	4060.42	3992.11	4925.24	5690.1	6772.49	5819.26
1041	Southern Seaboard	SS	Alabama	AL	Crenshaw	SS6	1576.57	162.586	160.463	110.522	118.291	93.2651	73.8161	161.662	159.081	109.222	116.383	92.2025	73.4826	633.298	635.895	683.587	1035.42	1118.95	1201.08	794.96	794.975	792.81	1151.81	1211.15	1274.56	1367.23	1249.16	829.919	1107.98	1072.21	986.707	5356.03	4993.28	5194.2	9857.3	13012.2	16127.8	6723.26	6242.44	6024.11	10965.3	14084.4	17114.5
1043	Eastern Uplands	EU	Alabama	AL	Cullman	EU8	1947.92	195.292	209.789	189.798	294.449	326.522	156.5	189.918	200.893	180.767	280.595	318.763	154.038	2601.49	2817.91	3180.67	3368.77	2881.52	2317.33	2791.41	3018.8	3361.44	3649.36	3200.28	2471.36	913.749	882.233	753.382	1194.53	1748.45	1269.82	12516.6	12375	13256.1	14341.3	15805.5	19103	13430.3	13257.2	14009.5	15535.8	17553.9	20372.8
1045	Southern Seaboard	SS	Alabama	AL	Dale	SS7	1455.86	279.661	267.143	174.791	249.384	219.714	156.119	274.287	258.772	167.191	238.116	213.604	154.163	332.351	392.321	448.502	602.248	778.579	798.477	606.638	651.094	615.693	840.364	992.183	952.64	1565.97	1378.17	959.974	1373.46	1418.66	1118.62	1897.47	2089.42	2575.2	3473.78	5170.96	5793.85	3463.45	3467.59	3535.18	4847.24	6589.61	6912.47
1047	Southern Seaboard	SS	Alabama	AL	Dallas	SS12	2580	173.735	133.125	110.008	106.857	124.091	118.599	171.099	129.338	106.593	102.058	121.584	117.849	208.158	214.752	177.391	200.607	179.705	133.026	379.257	344.089	283.983	302.665	301.289	250.874	845.294	711.933	692.442	783.399	932.989	978.209	1028.38	1182.09	1152.36	1539.87	1378.99	1104.19	1873.68	1894.03	1844.8	2323.27	2311.98	2082.4
1049	Eastern Uplands	EU	Alabama	AL	DeKalb	EU9	2015.2	335.604	240.244	251.317	284.857	369.96	192.419	331.677	233.728	244.707	274.118	363.74	190.416	1509.09	1882.68	2126.69	2459.73	2253.5	2318.07	1840.77	2116.41	2371.4	2733.84	2617.24	2508.48	1349.47	960.742	938.091	1077.81	1976.2	1311.89	6139.92	7738.78	8152.73	9671.48	12243.3	15970.6	7489.39	8699.52	9090.82	10749.3	14219.5	17282.5
1051	Southern Seaboard	SS	Alabama	AL	Elmore	SS12	1693.11	227.45	169.774	199.942	164.519	202.896	102.385	223.272	162.419	191.712	150.303	193.957	99.4305	211.652	169.004	168.583	136.318	124.988	114.82	434.924	331.423	360.295	286.621	318.945	214.251	1340.27	1142.5	1294.3	1398.93	1869.49	1375.46	1270.52	1188.82	1138.15	1268.76	1204.72	1588.35	2610.79	2331.31	2432.45	2667.69	3074.21	2963.81
1053	Southern Seaboard	SS	Alabama	AL	Escambia	SS6	2449.59	179.981	119.724	158.883	113.303	213.706	145.456	178.109	116.908	156.131	109.222	211.515	144.764	112.26	72.6778	73.2557	67.7481	66.9235	82.3735	290.369	189.586	229.386	176.97	278.438	227.138	1688.95	1282.86	1804.05	1192.14	2194.76	1838.16	1064.53	797.513	846.451	739.464	694.425	1045.95	2753.47	2080.38	2650.5	1931.6	2889.19	2884.11
1055	Eastern Uplands	EU	Alabama	AL	Etowah	EU8	1425.59	144.35	131.114	141.303	171.46	154.172	94.9985	130.352	109.55	120.593	141.345	137.706	89.8168	587.776	652.929	814.718	753.298	719.809	781.161	718.128	762.479	935.31	894.643	857.515	870.977	967.171	801.295	895.324	1117.73	1638.57	1624.22	4361.1	4775.82	6048.76	5956.97	8565.04	14126.3	5328.28	5577.11	6944.08	7074.7	10203.6	15750.5
1057	Southern Seaboard	SS	Alabama	AL	Fayette	SS12	1630.61	65.5613	57.6924	66.0003	54.0072	97.475	63.1245	64.2636	55.7423	64.1712	51.3354	96.1077	62.7129	91.3082	86.1246	120.375	172.728	142.073	222.921	155.572	141.867	184.546	224.064	238.181	285.634	890.132	729.044	1012.52	724.128	1609.38	916.277	1264.73	1126.41	1899.32	2436.48	2379.1	3257.03	2154.87	1855.45	2911.84	3160.6	3988.48	4173.31
1059	Southern Seaboard	SS	Alabama	AL	Franklin	SS18	1674.14	99.4203	106.04	96.3885	107.43	114.335	97.0337	97.2526	102.636	92.9574	102.322	111.561	96.1403	527.098	836.548	1032.12	1225.33	1122.33	908.779	624.35	939.184	1125.08	1327.65	1233.9	1004.92	617.229	683.381	632.728	742.701	1277.75	1136.22	3345.31	5570	7025.31	8893.98	12854.6	10740.2	3962.54	6253.38	7658.04	9636.69	14132.4	11876.4
1061	Southern Seaboard	SS	Alabama	AL	Geneva	SS7	1498.49	514.05	428.227	425.34	447.856	383.646	346.494	512.055	425.072	422.256	443.24	381.056	345.657	721.952	1023	1099.31	1276.31	1113.36	1150.52	1234.01	1448.08	1521.56	1719.55	1494.42	1496.18	1404.65	1302.41	1307.4	1432.21	1568.33	1374.5	1980.43	3134.46	3403.71	4124.02	4582.32	4575.01	3385.07	4436.87	4711.12	5556.23	6150.64	5949.51
1063	Southern Seaboard	SS	Alabama	AL	Greene	SS12	1706.91	59.954	50.4766	46.461	55.7612	48.0272	16.7533	59.3828	49.6031	45.6686	54.6277	47.455	16.5874	180.917	144.438	130.463	175.684	153.711	99.1097	240.3	194.041	176.131	230.312	201.166	115.697	645.338	469.228	409.306	680.646	551.037	320.315	1966.1	1366.33	1169.28	2188.97	1784.85	1913.89	2611.44	1835.56	1578.59	2869.62	2335.89	2234.2
1065	Southern Seaboard	SS	Alabama	AL	Hale	SS12	1697.66	121.938	84.3307	70.2624	76.3359	110.067	35.6615	120.999	82.7727	68.7519	73.9618	108.875	35.3175	249.215	260.496	229.275	222.316	224.792	266.379	370.214	343.268	298.027	296.278	333.667	301.697	678.42	589.299	535.063	750.19	1283.1	495.659	1397.3	1854.6	1784.34	2254.93	2649.19	3738.46	2075.72	2443.89	2319.4	3005.12	3932.28	4234.12
1067	Southern Seaboard	SS	Alabama	AL	Henry	SS7	1454.82	436.687	469.887	248.528	353.395	296.24	297.22	435.539	468.031	246.767	350.694	294.703	296.733	198.039	185.207	162.339	295.486	368.596	404.051	633.578	653.239	409.106	646.18	663.299	700.784	1548.73	1620.82	990.775	1480.41	1329.5	1463.51	704.205	641.385	651.796	1247.36	1662.86	1992.81	2252.93	2262.21	1642.57	2727.78	2992.36	3456.31
1069	Southern Seaboard	SS	Alabama	AL	Houston	SS7	1497.33	574.902	564.181	541.853	745.972	659.642	582.26	565.265	548.352	526.516	722.281	645.375	577.46	313.031	318.037	347.824	309.065	336.204	260.537	878.297	866.389	874.339	1031.35	981.578	837.997	1475.42	1513.73	1417.68	2272.5	2078.3	2194.06	817.053	877.943	936.539	972.404	1082.67	989.909	2292.47	2391.67	2354.22	3244.9	3160.97	3183.97
1071	Eastern Uplands	EU	Alabama	AL	Jackson	EU9	2924.79	178.742	164.19	169.465	181.392	257.749	154.16	176.628	160.858	166.156	176.31	255.03	153.315	260.434	360.566	420.563	480.591	469.295	408.931	437.062	521.424	586.719	656.901	724.325	562.246	1050.75	949.969	917.76	1037.46	1638.38	1239.93	1549.31	2129.37	2322.97	2827.93	3014.88	3307.23	2600.05	3079.34	3240.73	3865.39	4653.26	4547.16
1073	Eastern Uplands	EU	Alabama	AL	Jefferson	EU3	2911.51	86.0154	113.932	103.436	150.657	93.059	33.6745	23.1251	16.0065	12.3979	18.136	21.7518	11.2118	60.7174	25.8177	37.2309	31.984	24.3562	43.4439	83.8425	41.8242	49.6288	50.12	46.108	54.6557	708.153	617.24	468.324	766.4	1278.02	887.778	1859.33	995.582	1406.37	1351.59	1431.04	3439.99	2567.49	1612.82	1874.7	2117.99	2709.06	4327.76
1075	Southern Seaboard	SS	Alabama	AL	Lamar	SS11	1565.28	72.9478	62.0309	57.2179	53.8238	47.7253	25.8817	71.7946	60.3411	55.6331	51.5599	46.5573	25.5362	84.232	86.3037	109.408	85.3426	103.229	127.168	156.027	146.645	165.041	136.903	149.786	152.704	1163.9	941.786	793.946	830.711	969.888	712.227	1365.53	1347	1561.37	1375	2150.48	3546.82	2529.43	2288.79	2355.32	2205.71	3120.37	4259.05
1077	Eastern Uplands	EU	Alabama	AL	Lauderdale	EU8	1862.22	351.723	294.699	283.16	264.951	434.39	408.209	344.461	283.017	271.673	247.703	424.582	405.069	305.892	354.608	369.082	337.403	370.715	347.057	650.353	637.624	640.755	585.106	795.297	752.126	1252.56	1028.2	934.402	977.574	1805.06	1864.88	1112.31	1288.3	1269.43	1331.58	1576.05	1597.8	2364.87	2316.5	2203.84	2309.16	3381.11	3462.68
1079	Eastern Uplands	EU	Alabama	AL	Lawrence	EU8	1861.59	372.214	265.56	278.86	401.899	432.261	443.412	370.093	262.092	275.462	396.724	429.506	442.566	599.486	576.388	749.759	869.592	969.565	1042.55	969.579	838.48	1025.22	1266.32	1399.07	1485.12	1275.14	995.161	909.892	1326.86	1702.37	1775.71	2065.5	2188.54	2476.57	2908.4	3842.92	4183.02	3340.64	3183.7	3386.46	4235.26	5545.29	5958.73
1081	Southern Seaboard	SS	Alabama	AL	Lee	SS13	1593.36	90.4219	104.389	64.6613	196.048	244.319	138.84	81.1315	87.968	46.1903	164.811	224.88	131.786	132.315	87.325	107.366	108.596	86.8853	85.7707	213.446	175.293	153.556	273.406	311.765	217.557	949.917	1312.95	829.977	3017.33	6368.52	4261.85	1549.19	1303.35	1929.21	1988.16	2460.56	2773.75	2499.1	2616.3	2759.19	5005.49	8829.08	7035.6
1083	Eastern Uplands	EU	Alabama	AL	Limestone	EU8	1571.78	539.217	462.851	501.304	509.063	850.476	652.449	534.131	453.801	491.927	493.694	840.806	648.823	279.491	341.885	419.672	450.798	489.769	523.866	813.622	795.686	911.6	944.492	1330.57	1172.69	1243.42	1140.54	1053.89	1347.49	2177.65	1725.28	650.637	859.263	899.094	1230.41	1268.48	1393.01	1894.06	1999.81	1952.98	2577.9	3446.13	3118.29
1085	Southern Seaboard	SS	Alabama	AL	Lowndes	SS12	1880.92	132.128	97.4784	83.561	133.373	110.891	68.7606	131.469	96.4587	82.5885	131.915	110.199	68.57	440.557	418.992	418.451	505.864	483.665	565.828	572.026	515.451	501.039	637.78	593.864	634.398	753.839	631.818	606.576	1092.5	1213.86	795.962	2526.15	2744.46	3073.33	4189.49	5327.65	6568.14	3279.99	3376.28	3679.91	5281.99	6541.52	7364.11
1087	Southern Seaboard	SS	Alabama	AL	Macon	SS13	1587.68	134.961	116.192	96.5993	113.189	150.89	88.8654	132.928	113.155	93.95	109.34	148.994	88.326	133.683	143.972	162.298	170.165	137.565	125.637	266.611	257.127	256.248	279.505	286.559	213.963	1007.67	929.545	866.777	1064.67	1678.07	1722.54	1013.39	1182.71	1497.35	1656.94	1549.34	2450.18	2021.06	2112.25	2364.13	2721.62	3227.42	4172.73
1089	Eastern Uplands	EU	Alabama	AL	Madison	EU8	2103.56	447.154	428.111	362.083	436.03	505.513	434.612	423.311	384.995	319.426	367.377	463.369	419.94	212.343	310.625	227.8	224.597	186.305	176.212	635.653	695.62	547.227	591.974	649.674	596.153	1297.53	1218.07	1052.77	1354.71	1961.56	1741.34	650.871	982.776	750.79	828.208	788.675	730.688	1948.4	2200.85	1803.56	2182.92	2750.23	2472.03
1091	Southern Seaboard	SS	Alabama	AL	Marengo	SS12	2547.57	101.719	75.9872	66.6428	39.4997	62.8161	36.0912	100.718	74.4988	65.2769	37.5718	61.8189	35.7994	244.323	219.093	209.034	163.261	134.961	150.6	345.041	293.592	274.311	200.833	196.78	186.4	708.019	613.42	603.121	363.935	1062.85	686.458	1717.53	1804	1931.35	1581.41	2320.37	2887.78	2425.54	2417.42	2534.48	1945.35	3383.22	3574.23
1093	Southern Seaboard	SS	Alabama	AL	Marion	SS18	1922.38	111.505	108.574	81.3674	52.0782	87.7825	40.1137	109.529	105.574	78.3963	47.8617	85.4797	39.4022	203.81	252.344	301.664	552.36	572.572	705.074	313.339	357.919	380.06	600.221	658.052	744.477	1132.53	1216.55	843.196	529.083	1341.53	858.628	2107.39	2907.8	3244.56	6106.01	8986.03	15364.5	3239.93	4124.35	4087.76	6635.09	10327.6	16223.2
1095	Eastern Uplands	EU	Alabama	AL	Marshall	EU8	1617.89	216.227	192.651	174.508	197.455	256.114	126.032	208.834	180.524	161.819	178.03	244.59	122.171	1424.39	1645.24	1942.7	1859.08	1892	1773.74	1633.23	1825.76	2104.52	2037.11	2136.59	1895.91	1063.6	823.165	761.202	910.639	1590.15	1045.21	7254.52	7502.05	9138.51	9509.36	12300.4	15174.9	8318.12	8325.21	9899.72	10420	13890.5	16220.1
1097	Southern Seaboard	SS	Alabama	AL	Mobile	SS5	3256.48	192.992	239.904	172.624	266.594	310.637	155.471	166.005	197.512	132.196	206.834	277.574	144.859	96.6187	92.0352	110.66	84.6995	89.765	61.6183	262.624	289.547	242.855	291.533	367.339	206.477	2063.67	2576.7	1753.51	3182.92	5058.58	3184.89	1201.1	1200.68	1467.85	1303.42	1635.9	1354.75	3264.77	3777.38	3221.36	4486.34	6694.49	4539.64
1099	Southern Seaboard	SS	Alabama	AL	Monroe	SS6	2674.55	119.447	122.456	165.091	138.948	151.61	124.084	118.547	120.975	163.689	136.945	150.562	123.771	102.666	86.4734	95.4078	80.7265	87.9079	116.944	221.213	207.448	259.097	217.672	238.47	240.714	1416.51	1490.55	1907.8	1705.71	2169.15	1517.67	1226.75	1065.45	1111.98	1005.48	1266.5	1433.96	2643.26	2556.01	3019.77	2711.19	3435.65	2951.63
1101	Southern Seaboard	SS	Alabama	AL	Montgomery	SS12	2081.08	152.731	158.235	120.225	185.344	141.875	69.2925	130.942	122.823	85.9836	135.012	113.917	60.4704	378.619	366.607	372.828	321.237	297.264	379.6	509.561	489.43	458.812	456.249	411.181	440.07	660.075	662.36	433.612	802.788	979.967	508.414	1908.61	1977.03	1880.16	1910.1	2557.2	3191.54	2568.69	2639.39	2313.77	2712.89	3537.16	3699.96
1103	Eastern Uplands	EU	Alabama	AL	Morgan	EU8	1550.48	216.045	231.528	182.334	199.058	282.987	179.428	204.176	211.547	162.605	169.028	265.873	173.844	893.544	880.056	996.099	986.772	900.761	922.987	1097.72	1091.6	1158.7	1155.8	1166.63	1096.83	819.955	868.66	658.503	872.515	1399.35	1265.46	3588.4	3613.7	4033.91	5093.67	4740.9	6718.69	4408.36	4482.36	4692.41	5966.19	6140.25	7984.15
1105	Southern Seaboard	SS	Alabama	AL	Perry	SS12	1862.88	117.588	94.8364	77.4991	78.5931	75.1116	70.0199	116.839	93.8599	76.6025	77.356	74.5005	69.8419	157.306	165.908	150.582	190.476	158.855	216.623	274.145	259.768	227.184	267.832	233.355	286.465	713.262	714.238	609.189	668.541	863.346	814.238	960.299	1262.49	1197.52	1646.17	1840.88	2525.46	1673.56	1976.73	1806.71	2314.71	2704.23	3339.7
1107	Southern Seaboard	SS	Alabama	AL	Pickens	SS11	2293.7	67.9178	54.2329	51.785	47.9208	48.4462	44.1982	66.9273	52.7332	50.3962	45.888	47.405	43.8861	479.834	499.704	504.074	593.605	558.741	463.685	546.761	552.437	554.47	639.493	606.146	507.571	788.751	665.177	629.937	695.158	940.87	1011.67	5654.94	6303.27	6300.76	8992.53	11089.6	10689	6443.69	6968.44	6930.7	9687.69	12030.5	11700.6
1109	Southern Seaboard	SS	Alabama	AL	Pike	SS7	1741.66	274.582	248.097	196.053	167.351	183.42	97.8634	272.575	244.906	192.981	162.743	180.7	96.9647	437.23	491.047	627.724	764.875	817.09	793.682	709.805	735.953	820.705	927.617	997.79	890.647	1427.07	1318.17	1036.99	1141.78	1467.61	1185.04	2289.11	2642.99	3373.11	5366.25	6636.23	9699.84	3716.18	3961.16	4410.1	6508.02	8103.84	10884.9
1111	Southern Seaboard	SS	Alabama	AL	Randolph	SS13	1508.07	86.9281	64.7104	85.9163	91.1082	123.992	82.0344	85.3957	62.1588	83.4488	87.2415	121.878	81.3704	517.952	622.541	802.593	811.686	714.287	899.551	603.347	684.7	886.042	898.927	836.165	980.921	1032.01	689.538	729.559	1006.87	2280.72	2099.2	6259.45	6905.96	7016.75	9367.81	13366.5	23206.7	7291.45	7595.5	7746.31	10374.7	15647.3	25305.9
1113	Southern Seaboard	SS	Alabama	AL	Russell	SS13	1658.62	118.678	76.5928	65.0988	71.9338	96.9808	82.1022	114.4	69.7075	58.4303	62.3937	91.6077	80.1302	109.693	113.648	110.026	70.2809	110.401	81.4507	224.094	183.356	168.457	132.675	202.009	161.581	923.432	782.456	726.087	911.374	1543.31	1116.07	885.438	1275.68	1367.25	1026.58	1859.92	1134.47	1808.87	2058.14	2093.34	1937.96	3403.24	2250.54
1115	Eastern Uplands	EU	Alabama	AL	St. Clair	EU3	1676.3	91.7076	89.5242	56.0251	96.9364	98.5763	52.0281	87.4876	82.0243	47.7594	82.9112	89.1796	48.803	361.692	571.717	563.956	579.478	462.225	465.389	449.18	653.741	611.715	662.389	551.404	514.192	911.152	951.609	529.821	1089.79	1761.07	1484.23	3766.9	6632.8	6256.27	7616.68	9127.74	14153.8	4678.05	7584.41	6786.09	8706.47	10888.8	15638
1117	Eastern Uplands	EU	Alabama	AL	Shelby	EU3	2085.8	86.84	66.9383	71.6654	93.7124	83.7981	46.4412	79.7018	52.8727	54.544	62.7386	62.7662	39.0299	113.341	99.3314	95.0485	73.6542	55.7688	55.9268	193.043	152.204	149.592	136.393	118.535	94.9567	1068.05	711.002	712.524	1052.48	1535.38	1077.07	1518.84	1335.75	1241.65	1235.59	1364.21	1543.36	2586.89	2046.75	1954.17	2288.07	2899.59	2620.44
1119	Southern Seaboard	SS	Alabama	AL	Sumter	SS11	2366.32	68.5798	50.9284	33.3668	40.8337	44.1768	30.3381	67.8737	49.912	32.4674	39.6287	43.5517	30.1519	176.138	143.864	149.344	146.792	140.434	173.512	244.012	193.776	181.811	186.421	183.986	203.664	453.161	459.782	320.433	512.714	712.397	530.089	1175.99	1325.25	1473.93	1899.19	2297.15	3050.45	1629.15	1785.03	1794.36	2411.91	3009.54	3580.54
1121	Southern Seaboard	SS	Alabama	AL	Talladega	SS12	1987.91	123.994	99.3544	123.413	125.106	192.025	120.409	117.865	89.7464	114.106	110.779	184.14	117.963	240.521	251.486	277.626	260.211	192.044	190.664	358.386	341.233	391.732	370.991	376.183	308.626	904.505	753.716	936.522	1027.21	1860.73	1459.12	1845.77	2112.05	2278.6	2412.83	1940.6	2358.39	2750.27	2865.77	3215.12	3440.04	3801.33	3817.51
1123	Southern Seaboard	SS	Alabama	AL	Tallapoosa	SS13	1985.37	38.1213	43.0403	44.9423	37.7651	39.035	23.1183	35.5157	38.8829	40.8903	31.8442	35.7966	22.1127	106.928	102.686	120.414	93.3511	78.8354	92.3983	142.444	141.569	161.304	125.195	114.632	114.511	684.149	735.58	744.807	752.79	1338.44	1285.66	2059.79	1942.6	2193.31	2206.8	2947.67	5372.16	2743.94	2678.18	2938.12	2959.59	4286.11	6657.82
1125	Southern Seaboard	SS	Alabama	AL	Tuscaloosa	SS12	3500.63	65.1894	57.2223	68.4363	67.6604	67.6837	37.8085	58.1901	45.6292	56.974	49.9434	56.8897	34.0838	94.8968	122.114	117.019	116.414	120.078	96.6601	153.087	167.743	173.993	166.358	176.968	130.744	1054.09	922.464	1147.66	1175	1288.38	1165.44	1719.01	2468.72	2357.17	2738.83	2719.41	3305.13	2773.1	3391.18	3504.83	3913.82	4007.79	4470.58
1127	Eastern Uplands	EU	Alabama	AL	Walker	EU3	2083.68	34.2879	30.1831	40.3609	41.3388	44.8824	23.0439	29.1402	22.2803	32.7597	30.257	39.1217	21.2932	209.36	295.613	457.112	453.861	344.754	206.969	238.5	317.893	489.872	484.118	383.876	228.263	525.552	451.098	619.358	569.783	964.443	834.945	3775.87	5985.14	8642.22	8546.86	8499.01	8115.63	4301.42	6436.24	9261.57	9116.64	9463.45	8950.57
1129	Southern Seaboard	SS	Alabama	AL	Washington	SS5	2819.99	48.0601	28.4959	55.4982	35.7185	49.6098	31.3636	47.491	27.6274	54.6379	34.4433	48.9406	31.1599	104.09	113.371	130.176	147.595	151.734	100.191	151.581	140.998	184.814	182.039	200.675	131.35	1651.12	898.229	1467.75	1191.43	1797.66	1718.64	3618.89	3685.93	3496.95	5105.46	5573.43	5526.06	5270.01	4584.16	4964.71	6296.89	7371.09	7244.7
1131	Southern Seaboard	SS	Alabama	AL	Wilcox	SS6	2356.5	76.0102	44.3853	44.315	37.6858	55.4288	21.1849	75.4292	43.5532	43.5697	36.6463	54.8992	21.0332	129.437	118.45	113.027	109.948	93.7993	82.6644	204.866	162.003	156.596	146.594	148.698	103.698	948.102	636.943	646.472	618.674	958.159	548.83	1626.95	1732.27	1677.05	1856.17	1637.08	2157.01	2575.05	2369.21	2323.52	2474.84	2595.24	2705.84
1133	Eastern Uplands	EU	Alabama	AL	Winston	EU8	1636.58	73.8471	45.2449	46.4493	71.3546	78.6708	34.5955	72.2572	42.7134	43.8548	67.4421	76.5268	33.949	748.541	760.77	714.081	737.95	544.058	432.869	820.799	803.483	757.936	805.392	620.585	466.818	1207	630.471	614.464	918.631	1507.75	1020.08	12503.8	11229.4	10005.2	10051.6	10719.2	13006.6	13710.8	11859.8	10619.7	10970.3	12226.9	14026.7
4001	Basin and Range	BR	Arizona	AZ	Apache		28992.6	2.24154	1.29837	0.505168	0.32791	0.0820493	0.474552	2.22026	1.26284	0.494952	0.31667	0	0.453114	40.67	38.7237	17.327	18.5537	23.3228	27.2529	42.8903	39.9865	17.8219	18.8704	23.3228	27.706	431.092	289.884	213.933	95.6691	0	122.651	7896.61	8888.99	7489.25	5605.26	6085.96	7376.97	8327.71	9178.87	7703.18	5700.93	6085.96	7499.62
4003	Fruitful Rim	FR	Arizona	AZ	Cochise		16053.4	20.8762	21.4733	35.1979	29.6687	35.2221	30.1834	20.7875	21.331	35.1563	29.6174	34.8307	30.0836	79.4177	63.0184	66.5101	36.6823	22.05	29.5126	100.205	84.3494	101.666	66.2997	56.8807	59.5961	592.882	702.383	1202.06	894.253	978.84	967.78	2265.08	2075.06	2274.11	1107.57	619.668	949.412	2857.96	2777.44	3476.17	2001.82	1598.51	1917.19
4005	Fruitful Rim	FR	Arizona	AZ	Coconino		48318.8	0.321324	0.168175	0.00987722	0.109004	0.265116	0.0726344	0.301911	0.133716	0	0.0965628	0.169544	0.0478227	30.4442	19.9707	34.0733	1.74084	43.3271	32.917	30.7461	20.1044	34.0733	1.8374	43.4967	32.9649	332.482	163.715	0		98.8296	68.6127	33526.9	24451.1	1559.92		25256	47227.1	33859.4	24614.8	1559.92	#VALUE!	25354.8	47295.7
4007	Fruitful Rim	FR	Arizona	AZ	Gila		12373.9	0.538796	0.789809	0.312704	0.157788	0.332036	0.146703	0.501055	0.725237	0.29311	0.133798	0.156802	0.103746	42.876	34.2356	24.0583	10.3927	10.2592	47.1027	43.377	34.9608	24.3514	10.5265	10.416	47.2064	236.537	748.91	117.169	63.5855	128.263	112.569	20240.8	35353.1	9617.19	4938.96	8391.97	51108.5	20477.4	36102	9734.36	5002.54	8520.23	51221
4009	Fruitful Rim	FR	Arizona	AZ	Graham		12089.1	16.585	18.8781	23.1518	42.3691	44.9551	36.2032	16.5626	18.8395	23.1403	42.3551	44.8498	36.1755	45.3538	70.0638	32.963	2.37917	50.4679	32.9392	61.9164	88.9034	56.1033	44.7343	95.3177	69.1147	917.514	1027.7	1322.21	3330.17	3800.7	2591.57	2512.46	3821.99	1883.46	187.062	4276.8	2359.73	3429.97	4849.69	3205.67	3517.23	8077.5	4951.3
4011	Basin and Range	BR	Arizona	AZ	Greenlee		4769.35	4.45281	3.97895	6.22338	5.24574	2.78038	5.88209	4.43519	3.95127	6.21594	5.23857	2.72717	5.86779	11.0682	10.1771	4.96092	5.28052	7.34315	7.16548	15.5034	14.1284	11.1769	10.5191	10.0703	13.0333	591.894	456.092	943.546	1021.48	480.643	1323.27	1477.09	1174.74	753.041	1029.66	1294.17	1615.91	2068.99	1630.83	1696.59	2051.14	1774.82	2939.18
4012	Fruitful Rim	FR	Arizona	AZ	La Paz		11667.4	65.6382	77.1142	113.374	76.5816	82.4456	73.2844	65.6278	77.0967	113.368	76.5743	82.3904	73.2712	24.543	25.2275	24.1662	2.70276	0.184509	0.718133	90.1708	102.324	137.535	79.277	82.575	73.9893	2130.27	1921.38	27907	2247.14	1926.29	1760.38	796.664	628.711	5948.81	79.3148	4.31382	17.2535	2926.93	2550.09	33855.8	2326.45	1930.61	1777.63
4013	Fruitful Rim	FR	Arizona	AZ	Maricopa		23890.9	119.104	127.975	142.48	106.772	87.5932	80.7215	116.4	123.14	140.901	104.534	69.0399	75.7839	121.723	86.1698	110.152	156.659	123.212	134.146	238.123	209.31	251.053	261.193	192.252	209.929	1621.33	1931.25	2442.48	2139.91	1524.84	2011.05	1695.47	1351.43	1909.46	3206.98	2721.3	3559.77	3316.8	3282.68	4351.94	5346.89	4246.14	5570.81
4015	Basin and Range	BR	Arizona	AZ	Mohave	BR4	34916	1.53878	3.34125	2.48114	3.7357	0.253728	3.47702	1.51458	3.28454	2.46139	3.70713	0	3.41316	18.9627	24.8913	29.0294	16.2825	7.8927	19.7078	20.4773	28.1759	31.4908	19.9896	7.8927	23.121	610.668	1224.14	1139.61	915.266	0	1013.58	7645.63	9276.92	13440.5	4020.03	2180.38	5852.48	8256.29	10501.1	14580.1	4935.3	2180.38	6866.05
4017	Fruitful Rim	FR	Arizona	AZ	Navajo		25894.7	1.41388	1.69915	0.0169482	0.527488	1.86722	0.333361	1.38028	1.64262	0	0.505677	1.70115	0.292495	51.0847	35.4529	22.0202	155.71	119.364	82.5366	52.465	37.0955	22.0202	156.216	121.065	82.829	356.677	555.149	0	114.761	645.354	93.3464	13200.7	11981.9	7515.13	35337.7	45282.4	26340.5	13557.4	12537	7515.13	35452.4	45927.7	26433.9
4019	Fruitful Rim	FR	Arizona	AZ	Pima		23861.2	11.6404	10.6649	9.68003	13.9106	15.6957	10.4986	11.0202	9.62006	9.37115	13.5048	12.5103	9.67511	39.3288	39.7468	31.9331	1.87831	2.56914	3.11671	50.3491	49.3669	41.3042	15.3831	15.0795	12.7918	1650.48	1573.73	451.52	1688.92	1485.94	1553.68	5890.21	6502.13	1538.6	234.903	305.156	500.499	7540.69	8075.86	1990.12	1923.82	1791.1	2054.18
4021	Fruitful Rim	FR	Arizona	AZ	Pinal		13911.8	138.626	140.382	175.588	133.968	129.349	122.331	138.498	140.154	175.512	133.85	127.886	121.842	193.139	134.79	172.396	125.947	222.899	184.554	331.637	274.944	347.908	259.798	350.786	306.397	1404.03	1607.86	11021.2	1823.83	1717.04	1384.23	1957.96	1546.33	10825.5	1716.14	2992.71	2096.69	3362	3154.19	21846.6	3539.97	4709.75	3480.92
4023	Fruitful Rim	FR	Arizona	AZ	Santa Cruz		3224.71	1.82404	3.98548	2.27487	1.21947	1.88625	1.22052	1.69659	3.72902	2.20055	1.12017	1.06966	1.00851	130.199	84.599	115.56	75.6717	22.14	106.294	131.895	88.3281	117.761	76.7918	23.2096	107.303	136.172	255.938	164.062	13.6096	107.133	649.13	10450	5806.38	8615.56	919.379	2217.45	68416.7	10586.2	6062.32	8779.62	932.988	2324.59	69065.8
4025	Basin and Range	BR	Arizona	AZ	Yavapai	BR4	21068.6	1.12461	1.75788	1.54642	1.70305	2.17585	0.96332	1.06462	1.63556	1.50442	1.64307	1.65766	0.832732	53.3916	47.1407	13.8711	28.3298	12.6507	40.4192	54.4562	48.7762	15.3756	29.9729	14.3083	41.2519	197.646	329.554	328.534	299.786	341.715	404.415	9912.09	9498.48	3029.17	5168.91	2607.85	19629.5	10109.7	9828.03	3357.7	5468.69	2949.57	20034
4027	Fruitful Rim	FR	Arizona	AZ	Yuma		14316.4	204.725	245.749	287.164	379.161	411.438	264.46	204.628	245.547	287.099	379.07	410.695	264.258	27.4626	23.2882	26.3711	16.0355	7.45697	5.29425	232.09	268.835	313.47	395.106	418.151	269.553	3253.03	4188.64	4728.97	6296.03	7525.9	4671.29	436.582	397.26	434.373	266.335	136.648	93.5865	3689.61	4585.9	5163.35	6562.36	7662.55	4764.88
5001	Mississippi Portal	MP	Arkansas	AR	Arkansas	MP9	2677.21	513.21	616.159	817.804	532.089	783.052	817.388	511	614.267	817.804	504.862	781.644	816.871	27.4782	15.4078	24.773	15.9269	17.1942	32.3416	538.478	629.675	842.577	520.789	798.838	849.212	882.683	1136.73	1440.7	984.941	1440.21	1500.09	47.465	28.5127	43.6417	31.0719	31.681	59.3918	930.148	1165.24	1484.34	1016.01	1471.89	1559.48
5003	Mississippi Portal	MP	Arkansas	AR	Ashley	MP7	2427.05	143.274	195.732	284.742	195.545	227.287	205.087	140.314	193.175	284.742	157.747	225.382	204.395	29.1961	29.163	49.6943	88.1314	26.7787	28.059	169.51	222.338	334.437	245.879	252.161	232.454	634.917	882.402	1235.5	675.203	1125.11	1465.39	132.112	133.213	215.624	377.228	133.68	201.167	767.029	1015.62	1451.12	1052.43	1258.79	1666.56
5005	Eastern Uplands	EU	Arkansas	AR	Baxter	EU14	1511.38	40.7971	37.7608	61.1093	171.582	44.6776	26.2031	33.73	30.8823	61.1093	40.4159	36.74	23.235	373.295	392.803	298.956	251.755	262.991	218.71	407.025	423.686	360.065	292.17	299.731	241.945	335.997	332.2	576.487	408.978	728.5	679.903	3718.52	4225.37	2820.26	2547.57	5214.73	6399.89	4054.52	4557.57	3396.75	2956.54	5943.23	7079.79
5007	Eastern Uplands	EU	Arkansas	AR	Benton	EU13	2263.58	127.01	125.202	113.853	618.359	134.465	106.739	109.81	106.125	113.853	104.24	97.3202	89.9975	2231.02	2482.27	3112.8	3266.6	2835.61	2845.25	2340.83	2588.4	3226.65	3370.84	2932.93	2935.25	372.676	347.42	378.864	366.496	538.393	571.766	7571.67	8126.19	10358.3	11485	15687.1	18076.2	7944.34	8473.61	10737.2	11851.5	16225.5	18648
5009	Eastern Uplands	EU	Arkansas	AR	Boone	EU14	1557.49	96.492	111.033	146.919	199.896	101.156	60.4958	90.4701	105.247	146.919	90.7559	94.6347	57.9743	695.817	947.021	1130.72	1502.83	1584.48	1242.02	786.287	1052.27	1277.64	1593.58	1679.12	1299.99	346.806	354.819	486.017	304.774	632.24	575.858	2667.33	3192.68	3740.5	5046.75	10585.7	12337	3014.13	3547.5	4226.52	5351.52	11217.9	12912.8
5011	Southern Seaboard	SS	Arkansas	AR	Bradley	SS10	1695.44	14.0913	21.7837	18.1282	41.2743	16.9391	13.0084	12.2328	20.1942	18.1282	15.5428	15.6151	12.5278	130.461	149.834	164.365	186.4	234.77	186.693	142.694	170.028	182.493	201.943	250.385	199.221	377.418	574.95	518.704	451.48	678.207	953.415	4025.11	4265.94	4702.98	5414.46	10196.7	14208.1	4402.53	4840.89	5221.69	5865.94	10874.9	15161.5
5013	Southern Seaboard	SS	Arkansas	AR	Calhoun		1633.15	9.01507	12.2867	10.6331	14.0617	5.46205	2.24024	8.23988	11.637	10.6331	4.26573	4.92358	2.05199	33.3824	7.42771	12.2002	34.566	17.418	36.1406	41.6223	19.0647	22.8333	38.8317	22.3416	38.1926	360.74	521.225	414.438	226.094	322.874	246.24	1461.47	332.69	475.521	1832.08	1142.22	4336.88	1822.21	853.915	889.959	2058.18	1465.09	4583.12
5015	Eastern Uplands	EU	Arkansas	AR	Carroll	EU14	1649.73	101.269	89.8799	76.1054	138.141	67.4486	53.9414	98.0788	86.6558	76.1054	68.6061	63.4552	52.3578	1460.33	1928.22	1857.6	2473.33	2764.6	2545.01	1558.41	2014.88	1933.7	2541.93	2828.05	2597.37	379.396	306.234	294.277	250.175	399.013	443.118	5648.95	6814.18	7182.78	9019.1	17384.1	21539.1	6028.34	7120.41	7477.05	9269.27	17783.1	21982.2
5017	Mississippi Portal	MP	Arkansas	AR	Chicot	MP7	1788.18	279.955	356.235	452.132	276.244	429.396	438.861	277.388	354.096	452.132	249.565	428.081	438.408	46.0732	54.2554	118.889	61.0769	29.5411	36.9603	323.462	408.351	571.022	310.642	457.622	475.368	431.992	640.611	787.448	481.318	854.785	759.933	71.7522	98.1559	207.061	117.795	58.9872	64.0667	503.744	738.767	994.51	599.112	913.772	823.999
5019	Southern Seaboard	SS	Arkansas	AR	Clark	SS10	2283.67	41.0484	37.388	40.9818	70.8528	22.6346	13.7263	38.3378	35.0024	40.9818	30.8598	20.462	12.9179	137.149	122.412	201.373	119.085	156.999	108.224	175.487	157.414	242.354	149.945	177.461	121.142	367.962	358.088	457.866	348.658	386.766	274.926	1316.34	1252.32	2249.82	1345.44	2967.53	2303.29	1684.3	1610.41	2707.68	1694.1	3354.29	2578.22
5021	Mississippi Portal	MP	Arkansas	AR	Clay	MP12	1649.71	434.432	605.785	845.274	606.196	937.968	907.899	431.092	602.956	845.274	565.503	935.838	907.147	186.841	64.573	147.998	83.8548	74.0552	90.2577	617.933	667.529	993.272	649.358	1009.89	997.405	633.289	845.648	1163.55	753.688	1300.47	1240.98	274.476	90.5639	203.723	111.76	102.91	123.473	907.766	936.212	1367.27	865.447	1403.38	1364.45
5023	Eastern Uplands	EU	Arkansas	AR	Cleburne	EU7	1535.66	43.2779	53.8708	48.0347	121.529	53.1413	41.7914	39.589	50.232	48.0347	50.6254	49.0027	40.203	702.433	667.244	775.292	866.744	597.411	495.51	742.022	717.476	823.326	917.37	646.414	535.713	299.688	372.461	331.701	355.268	483.213	411.884	5317.42	4947.5	5353.74	6082.45	5891.04	5076.56	5617.1	5319.96	5685.45	6437.72	6374.25	5488.44
5025	Southern Seaboard	SS	Arkansas	AR	Cleveland	SS10	1547.94	13.0464	32.7306	14.4946	31.1859	10.2526	3.15412	11.8641	31.6879	14.4946	12.9799	9.21309	2.7748	349.084	352.384	514.167	747.296	1308.56	779.738	360.948	384.072	528.662	760.276	1317.77	782.513	285.217	821.747	407.396	309.125	377.186	175.695	8392.08	9138.2	14451.6	17797.4	53572.8	49371.6	8677.3	9959.95	14859	18106.6	53950	49547.3
5027	Southern Seaboard	SS	Arkansas	AR	Columbia	SS10	1979.9	35.0098	37.0205	28.874	75.6866	25.3979	11.6225	30.946	33.4557	28.874	22.0299	22.5287	10.561	255.96	273.996	340.717	349.157	305.574	233.794	286.906	307.452	369.591	371.187	328.103	244.355	539.41	618.899	540.953	554.794	728.537	411.87	4461.56	5068.66	6383.3	8793.07	9881.71	9117.76	5000.97	5687.56	6924.26	9347.87	10610.2	9529.63
5029	Eastern Uplands	EU	Arkansas	AR	Conway	EU7	1473.9	95.3225	119.064	130.019	130.177	116.148	124.499	91.3039	115.483	130.019	70.968	112.765	123.197	845.538	901.705	1030.3	1293.7	1340.49	1234.41	936.842	1017.19	1160.32	1364.67	1453.26	1357.61	344.01	407.572	491.412	252.503	464.101	587.487	3185.77	3182.38	3894.08	4602.97	5516.97	5886.53	3529.78	3589.95	4385.5	4855.47	5981.07	6474.02
5031	Mississippi Portal	MP	Arkansas	AR	Craighead	MP9	1847.19	490.191	682.855	1027.71	825.602	843.49	814.293	475.515	668.242	1027.71	547.135	826.429	807.025	67.2811	62.614	132.778	250.209	62.8126	34.5171	542.796	730.856	1160.48	797.344	889.242	841.543	669.121	929.27	1399.32	774.646	1250.19	1172.22	94.6745	87.0722	180.79	354.251	95.0202	50.1368	763.795	1016.34	1580.11	1128.9	1345.21	1222.36
5033	Eastern Uplands	EU	Arkansas	AR	Crawford	EU6	1567.84	69.4764	73.1687	73.8074	262.99	71.0184	44.6596	59.7802	63.3731	73.8074	64.0755	58.7379	39.8292	581.901	637.341	731.382	690.474	528.473	307.413	641.681	700.714	805.189	754.55	587.211	347.242	321.237	287.782	366.565	303.083	440.102	317.708	3126.92	2894.22	3632.41	3266	3959.66	2452.16	3448.15	3182	3998.98	3569.09	4399.76	2769.86
5035	Mississippi Portal	MP	Arkansas	AR	Crittenden	MP9	1641.9	299.093	428.073	567.853	541.158	580.839	460.162	287.252	417.475	567.853	373.078	571.652	456.711	30.0141	32.5972	20.1976	17.5372	11.6078	20.034	317.266	450.072	588.051	390.616	583.26	476.745	371.284	538.424	757.359	514.063	832.037	604.488	38.7943	42.0411	26.938	24.1645	16.8951	26.5164	410.079	580.465	784.297	538.227	848.932	631.004
5037	Mississippi Portal	MP	Arkansas	AR	Cross	MP9	1610.55	465.49	570.731	912.777	613.021	749.283	662.872	461.826	567.555	912.777	564.461	746.784	661.957	64.4216	77.7821	47.4849	39.3546	16.1699	23.2235	526.247	645.337	960.262	603.815	762.954	685.181	591.232	753.745	1145.7	762.829	1168.14	1032.13	82.4728	103.299	59.6021	53.185	25.2934	36.2103	673.705	857.044	1205.3	816.014	1193.43	1068.34
5039	Southern Seaboard	SS	Arkansas	AR	Dallas	SS10	1734.65	6.86826	13.0165	9.92236	19.1829	4.2388	1.98167	5.47605	11.8428	9.92236	3.02666	3.41103	1.68704	5.68592	27.8747	12.8905	23.5715	22.2477	17.4918	11.162	39.7175	22.8128	26.5982	25.6588	19.1789	241.611	478.94	466.914	165.289	295.853	224.367	250.871	1127.3	606.584	1287.26	1929.64	2326.31	492.482	1606.24	1073.5	1452.55	2225.49	2550.68
5041	Mississippi Portal	MP	Arkansas	AR	Desha	MP7	2122.43	345.896	364.528	595.323	316.291	676.948	429.286	343.656	362.725	595.323	292.417	675.759	428.876	50.2998	53.2465	26.5936	185.318	31.8388	4.63863	393.956	415.971	621.916	477.735	707.598	433.515	666.249	779.97	1213.8	613.26	1263.7	922.152	97.5167	114.497	54.2213	388.652	59.5399	9.9738	763.765	894.467	1268.02	1001.91	1323.24	932.126
5043	Mississippi Portal	MP	Arkansas	AR	Drew	MP7	2158.4	74.6301	109.971	195.014	122.233	175.863	181.481	72.4707	108.059	195.014	90.6083	174.111	180.806	66.3042	71.8795	106.766	128.94	141.709	127.245	138.775	179.939	301.78	219.549	315.82	308.051	466.389	682.984	1108.22	594.536	1151.37	1111.29	426.704	454.313	606.722	846.055	937.102	782.089	893.094	1137.3	1714.94	1440.59	2088.47	1893.38
5045	Eastern Uplands	EU	Arkansas	AR	Faulkner	EU7	1717.74	106.416	108.177	150.121	438.768	121.748	70.7174	93.643	93.9643	150.121	100.863	99.0988	60.7268	367.733	381.895	439.365	394.81	354.429	244.249	461.376	475.86	589.486	495.673	453.528	304.976	312.939	319.496	530.724	357.006	588.69	472.655	1228.9	1298.51	1553.29	1397.44	2105.46	1901.06	1541.84	1618.01	2084.01	1754.44	2694.15	2373.72
5047	Eastern Uplands	EU	Arkansas	AR	Franklin	EU7	1606.94	49.2009	39.0904	48.6771	84.561	57.8436	38.0367	46.6016	36.6983	48.6771	39.9603	55.326	37.0978	1013.82	1288.74	1719.96	1514.85	1373.56	1472.09	1060.42	1325.43	1768.64	1554.81	1428.89	1509.19	225.522	156.091	224.197	186.959	416.373	328.94	4906.24	5481.44	7921.78	7087.42	10337.2	13052.8	5131.76	5637.53	8145.98	7274.38	10753.5	13381.7
5049	Eastern Uplands	EU	Arkansas	AR	Fulton	EU15	1614.4	71.0516	78.1533	142.881	90.1103	67.8087	54.1293	69.5303	76.78	142.881	64.4164	66.3005	53.5621	297.214	364.849	334.998	433.324	358.94	314.122	366.744	441.629	477.88	497.74	425.24	367.684	399.7	400.09	618.9	278.691	915.068	824.266	1708.56	1901.18	1451.07	1874.73	4954.03	4834.01	2108.26	2301.27	2069.97	2153.42	5869.09	5658.27
5051	Eastern Uplands	EU	Arkansas	AR	Garland	EU7	1902.31	20.8709	19.5772	17.6917	298.659	25.794	12.1788	4.57759	4.18701	17.6917	6.95282	8.57351	5.45865	72.2269	128.561	109.097	60.3342	75.7866	61.1914	76.8045	132.748	126.789	67.287	84.3601	66.65	113.431	95.734	405.202	182.069	353.028	304.276	1789.77	2939.49	2498.72	1579.94	3120.63	3410.93	1903.2	3035.22	2903.92	1762	3473.66	3715.2
5053	Eastern Uplands	EU	Arkansas	AR	Grant	EU7	1636.98	19.3179	22.1224	23.094	51.9279	19.0089	6.88541	17.1187	19.9758	23.094	12.2122	16.6825	5.96858	96.8836	60.8831	29.2068	106.497	185.586	194.552	114.002	80.8589	52.3008	118.709	202.269	200.52	405.685	478.949	590.572	284.001	570.671	234.174	2295.98	1459.76	746.894	2476.65	6348.5	7633.13	2701.67	1938.71	1337.47	2760.65	6919.18	7867.31
5055	Mississippi Portal	MP	Arkansas	AR	Greene	MP12	1496.82	352.623	483.048	618.989	591.414	758.508	731.826	345.238	476.049	618.989	459.827	750.614	728.618	88.4399	69.6467	92.8044	244.109	75.6857	83.782	433.678	545.696	711.793	703.936	826.299	812.4	578.996	793.642	997.417	791.913	1210.93	1244.36	148.322	116.111	149.542	420.403	122.1	143.086	727.318	909.753	1146.96	1212.32	1333.03	1387.44
5057	Eastern Uplands	EU	Arkansas	AR	Hempstead	EU2	1920.79	44.347	51.4373	58.4852	98.2231	52.8038	29.5911	40.9655	48.3812	58.4852	48.517	50.117	28.6035	1400.49	1492.18	1516.17	1427.35	1284.51	1119.58	1441.46	1540.56	1574.66	1475.87	1334.62	1148.18	206.767	273.796	309.878	272.224	357.028	277.366	7068.77	8444.42	8033.3	8008.71	9150.68	10856.5	7275.54	8718.21	8343.18	8280.93	9507.71	11133.9
5059	Eastern Uplands	EU	Arkansas	AR	Hot Spring	EU7	1611.63	35.5578	36.5803	45.2934	103.772	30.8548	12.1055	30.0602	31.7362	45.2934	13.2187	25.5115	10.0162	143.529	188.234	216.711	196.804	200.263	172.549	173.589	219.97	262.005	210.023	225.774	182.566	316.09	312.313	486.115	161.644	399.88	207.194	1509.24	1852.4	2325.87	2406.6	3139.02	3569.32	1825.33	2164.71	2811.98	2568.25	3538.9	3776.51
5061	Eastern Uplands	EU	Arkansas	AR	Howard	EU7	1541.57	15.4563	26.3011	50.841	68.0024	46.0668	20.9058	13.0432	24.1131	50.841	33.4679	44.2383	20.2081	1177.07	1370.65	1525.57	1654.18	1664.63	1334.99	1190.11	1394.77	1576.42	1687.65	1708.87	1355.2	98.9553	167.199	361.768	239.782	484.983	332.435	8930.13	9504.03	10855.5	11851.4	18249.3	21961.4	9029.08	9671.23	11217.3	12091.2	18734.3	22293.8
5063	Mississippi Portal	MP	Arkansas	AR	Independence	MP9	1998.83	93.7152	107.3	161.762	191.943	166.4	113.64	88.6322	102.703	161.762	112.844	161.862	111.836	518.323	554.271	641.006	709.222	697.233	551.154	606.955	656.974	802.768	822.066	859.095	662.99	292.691	337.803	517.557	396.698	802.506	633.406	1711.66	1823.07	2050.9	2493.24	3456.86	3121.59	2004.35	2160.87	2568.45	2889.94	4259.36	3754.99
5065	Eastern Uplands	EU	Arkansas	AR	Izard	EU15	1523.24	31.1618	57.5956	84.3422	75.7315	49.6929	40.6962	29.3105	55.7791	84.3422	43.2166	47.8582	40.0039	499.599	537.419	592.216	526.717	522.606	483.236	528.909	593.198	676.558	569.933	570.464	523.239	155.339	277.775	396.277	216.038	473.601	531.804	2647.77	2676.3	2782.49	2633.03	5171.66	6424.04	2803.1	2954.07	3178.77	2849.07	5645.26	6955.85
5067	Mississippi Portal	MP	Arkansas	AR	Jackson	MP9	1662.85	381.433	523.26	810.038	537.279	723.99	641.27	377.985	520.288	810.038	494.002	721.606	640.397	60.8474	41.9423	44.3706	39.9004	120.97	50.4253	438.833	562.23	854.409	533.902	842.576	690.822	474.41	634.064	1130.14	707.808	1113.21	968.356	76.3696	51.1142	61.9047	57.1695	186.619	76.249	550.779	685.179	1192.05	764.978	1299.83	1044.6
5069	Mississippi Portal	MP	Arkansas	AR	Jefferson	MP9	2364.33	291.296	379.792	438.671	503.518	560.845	456.838	275.818	366.337	438.671	305.288	550.633	453.232	68.681	58.0227	89.7851	196.861	145.191	120.013	344.499	424.36	528.457	502.148	695.824	573.244	639.976	833.033	992.043	720.244	1241	1028.18	159.359	131.941	203.047	464.44	327.227	272.253	799.335	964.974	1195.09	1184.68	1568.23	1300.43
5071	Eastern Uplands	EU	Arkansas	AR	Johnson	EU7	1762.61	30.0758	29.2526	45.0755	86.9207	39.7926	33.9761	27.1262	26.4805	45.0755	31.0466	36.4095	32.6431	595.17	790.981	986.837	1271.13	1254.9	978.662	622.296	817.462	1031.91	1302.17	1291.31	1011.31	203.452	174.991	299.256	216.649	389.857	367.052	4463.89	5227.02	6551.61	8870.17	13436.9	11004.5	4667.34	5402.02	6850.87	9086.82	13826.8	11371.5
5073	Eastern Uplands	EU	Arkansas	AR	Lafayette	EU2	1403.89	103.31	105.2	111.764	110.43	178.505	168.19	101.496	103.722	111.764	90.9767	177.503	167.837	509.627	718.076	747.867	936.563	801.884	718.222	611.123	821.798	859.631	1027.54	979.387	886.059	522.315	479.581	581.225	460.664	1114.66	957.725	2622.62	3320.18	3889.26	4742.32	5035.57	4098.38	3144.94	3799.76	4470.49	5202.98	6150.23	5056.11
5075	Mississippi Portal	MP	Arkansas	AR	Lawrence	MP12	1555.33	394.213	444.468	652.914	453.442	550.66	575.693	390.782	441.52	652.914	407.476	548.21	574.782	168.242	172.802	251.867	371.584	381.344	314.588	559.024	614.321	904.781	779.06	929.554	889.37	649.105	716.525	1053.28	680.528	1049.45	1232.78	279.456	280.433	406.31	620.583	730.015	674.721	928.561	996.959	1459.59	1301.11	1779.47	1907.5
5077	Mississippi Portal	MP	Arkansas	AR	Lee	MP9	1597.3	390.33	509.758	714.459	461.759	849.298	681.465	387.948	507.871	714.459	434.506	848.01	681.013	47.443	73.8982	118.695	23.0376	25.7372	306.444	435.391	581.769	833.154	457.544	873.747	987.457	553.855	707.291	1072.89	661.716	1160.5	1093.16	67.7322	102.915	178.242	35.0843	35.2213	491.903	621.588	810.206	1251.13	696.8	1195.72	1585.06
5079	Mississippi Portal	MP	Arkansas	AR	Lincoln	MP7	1505.46	244.061	340.635	417.302	305.739	371.739	490.289	241.669	338.35	417.302	268.466	369.753	489.543	308.587	347.523	579.983	721.265	1357.2	903.315	550.256	685.874	997.285	989.731	1726.95	1392.86	512.34	822.502	996.52	619.37	1045.37	1156.62	654.207	844.801	1385	1664.01	3837.11	2134.22	1166.55	1667.3	2381.52	2283.38	4882.48	3290.83
5081	Eastern Uplands	EU	Arkansas	AR	Little River	EU2	1465.34	80.1855	87.0167	86.7311	95.3675	89.8018	68.1376	77.5752	84.6862	86.7311	60.7029	87.9543	67.4502	302.267	359.08	366.141	588.075	813.968	639.514	379.842	443.767	452.872	648.777	901.923	706.964	351.562	387.415	377.334	286.389	625.543	407.768	1369.84	1642.69	1592.94	2774.47	5789.06	3866.16	1721.4	2030.11	1970.27	3060.86	6414.6	4273.93
5083	Eastern Uplands	EU	Arkansas	AR	Logan	EU7	1886.5	59.1572	60.6632	72.9893	104.591	86.7265	59.1096	55.9767	57.7795	72.9893	55.8212	84.0009	58.1216	692.439	851.574	1170.77	1520.52	1407.9	1509.75	748.416	909.354	1243.76	1576.34	1491.9	1567.87	280.012	259.918	318.193	261.326	610.845	405.626	3463.78	3830.75	5103.89	7118.3	10238.1	10536.4	3743.8	4090.67	5422.08	7379.63	10848.9	10942
5085	Mississippi Portal	MP	Arkansas	AR	Lonoke	MP9	2087.94	443.034	617.314	869.977	485.937	623.963	569.285	436.912	611.27	869.977	348.36	614.731	565.381	143.246	176.934	163.332	120.576	176.218	116.936	580.158	788.203	1033.31	468.935	790.949	682.316	700.188	967.407	1372.54	620.706	1081.8	1062.41	229.563	280.019	257.685	214.841	310.107	219.733	929.751	1247.43	1630.23	835.547	1391.9	1282.14
5087	Eastern Uplands	EU	Arkansas	AR	Madison	EU14	2173.97	58.8733	75.0175	90.1288	91.704	72.5072	48.813	57.6051	73.7944	90.1288	69.4783	71.1484	48.2865	1091.88	1143.38	1215.48	1408.52	1506.32	1467.92	1149.48	1217.18	1305.61	1478	1577.47	1516.2	300.672	344.605	388.052	318.908	522.53	450.879	5699.11	5339.38	5233.27	6465.18	11062.8	13706.8	5999.78	5683.99	5621.32	6784.09	11585.3	14157.7
5089	Eastern Uplands	EU	Arkansas	AR	Marion	EU14	1653.27	42.1613	41.9333	69.2501	84.3159	44.7141	29.7347	40.3159	40.1502	69.2501	46.5964	42.5342	28.9208	290.785	409.358	483.088	490.188	563.938	479.892	331.101	449.508	552.339	536.784	606.473	508.813	324.232	273.966	529.504	385.206	606.004	613.515	2338.57	2793.27	3693.82	4052.31	8034.69	10180.2	2662.8	3067.23	4223.32	4437.52	8640.69	10793.7
5091	Eastern Uplands	EU	Arkansas	AR	Miller	EU2	1662.67	98.237	126.093	117.105	232.589	194.477	133.252	89.6027	118.509	117.105	107.179	187.196	130.415	480.658	473.966	520.004	424.777	479.31	315.424	570.261	592.475	637.11	531.956	666.506	445.839	338.3	426.539	456.918	457.326	759.738	628.033	1814.75	1705.91	2028.93	1812.5	1945.29	1518.97	2153.05	2132.45	2485.85	2269.83	2705.02	2147
5093	Mississippi Portal	MP	Arkansas	AR	Mississippi	MP9	2382.84	331.353	607.162	899.421	568.871	799.592	550.672	322.378	599.603	899.421	467.065	794.448	548.793	21.7646	80.5114	132.835	5.80607	46.5198	6.97923	344.142	680.114	1032.26	472.871	840.968	555.773	399.489	740.946	1102.95	600.898	1035.1	698.471	26.9706	99.4903	162.894	7.46975	60.6116	8.88274	426.46	840.437	1265.84	608.368	1095.71	707.354
5095	Mississippi Portal	MP	Arkansas	AR	Monroe	MP9	1599.38	300.93	444.367	575.07	458.533	616.412	755.525	298.947	442.815	575.07	438.233	615.449	755.204	18.6612	12.7463	18.4737	14.2329	8.31613	14.6308	317.608	455.561	593.544	452.466	623.765	769.834	556.817	883.298	1076.44	830	1152.88	1199.38	34.7583	25.4254	34.5798	26.9566	15.578	23.236	591.575	908.723	1111.02	856.957	1168.46	1222.61
5097	Eastern Uplands	EU	Arkansas	AR	Montgomery	EU7	2080.95	9.55478	11.5443	17.2069	32.4802	14.5113	9.29051	8.74937	10.8119	17.2069	19.1164	13.743	9.00479	396.509	449.536	454.566	406.881	347.466	259.669	405.258	460.348	471.773	425.997	361.209	268.674	123.924	128.17	245.485	253.355	261.087	223.13	5616.04	5329.04	6485.15	5392.5	6601.09	6434.34	5739.96	5457.21	6730.63	5645.85	6862.18	6657.47
5099	Southern Seaboard	SS	Arkansas	AR	Nevada	SS10	1604.46	25.2533	21.9164	26.2439	36.3844	21.6128	10.4975	23.5836	20.5552	26.2439	16.2983	20.5666	10.1198	524.922	430.229	523.48	506.905	529.26	421.505	548.506	450.784	549.724	523.203	549.826	431.625	237.303	229.817	283.963	175.245	342.305	248.882	5281.88	4810.17	5664.13	5450.41	8808.88	10366.3	5519.18	5039.98	5948.09	5625.66	9151.18	10615.1
5101	Eastern Uplands	EU	Arkansas	AR	Newton	EU7	2129.31	26.2719	35.6524	31.3227	39.823	32.347	18.2518	25.5031	34.9804	31.3227	27.976	31.7069	18.0217	122.812	155.357	157.364	112.588	249.345	284.388	148.315	190.337	188.687	140.564	281.052	302.409	369.014	427.903	441.656	329.062	680.495	549.895	1777.01	1900.42	2218.87	1324.3	5351.46	8677.47	2146.02	2328.33	2660.53	1653.36	6031.95	9227.37
5103	Southern Seaboard	SS	Arkansas	AR	Ouachita	SS10	1926.32	14.6217	11.0724	7.65861	67.8129	8.93489	5.0307	9.20512	6.60171	7.65861	5.451	5.71007	3.87145	84.7475	84.759	63.0934	78.128	143.577	117.928	93.9526	91.3607	70.7521	83.579	149.287	121.8	208.096	190.647	276.932	221.997	256.95	266.112	1915.85	2447.71	2281.43	3181.83	6460.89	8106.04	2123.95	2638.36	2558.36	3403.83	6717.84	8372.16
5105	Eastern Uplands	EU	Arkansas	AR	Perry	EU7	1450.7	29.6739	34.4682	80.191	52.6042	54.425	35.9838	28.3746	33.2336	80.191	27.491	53.0227	35.4645	515.842	450.282	392.794	421.69	393.581	314.101	544.216	483.515	472.985	449.181	446.603	349.565	248.567	276.857	633.463	241.914	576.348	499.888	4518.87	3751.14	3102.85	3710.78	4278.15	4427.4	4767.44	4028	3736.31	3952.69	4854.5	4927.28
5107	Mississippi Portal	MP	Arkansas	AR	Phillips	MP9	1877.45	376.929	531.083	814.772	435.598	869.59	645.328	371.631	526.839	814.772	378.972	866.845	644.404	27.09	25.4429	34.3325	11.623	55.2631	10.5687	398.721	552.282	849.104	390.595	922.108	654.973	547.924	721.042	1093.76	558.837	948.106	864.991	39.9409	34.8216	46.0885	17.1395	60.4436	14.1864	587.865	755.863	1139.85	575.977	1008.55	879.178
5109	Eastern Uplands	EU	Arkansas	AR	Pike	EU7	1589.47	18.1985	31.3852	35.2896	55.8252	43.471	18.9593	16.6344	29.9804	35.2896	30.8077	42.0937	18.4409	589.28	613.041	626.809	453.434	664.455	465.529	605.914	643.022	662.099	484.242	706.549	483.97	196.75	375.728	420.21	398.258	699.013	486.042	6969.92	7682.92	7463.7	5861.64	11034	12269.8	7166.67	8058.64	7883.91	6259.89	11733	12755.8
5111	Mississippi Portal	MP	Arkansas	AR	Poinsett	MP9	1984.14	549.848	745.671	1073.72	581.551	807.414	973.465	545.944	742.342	1073.72	528.451	804.558	972.413	184.54	14.2441	27.763	25.6783	31.912	33.9458	730.485	756.586	1101.48	554.129	836.47	1006.36	705.246	946.715	1403.91	733.841	1221.3	1289.4	238.387	18.1656	36.3007	35.6585	48.4417	45.0115	943.633	964.881	1440.21	769.499	1269.74	1334.41
5113	Eastern Uplands	EU	Arkansas	AR	Polk	EU6	2238.11	16.6935	19.0384	32.7525	61.6029	42.9359	22.4636	14.7138	17.1707	32.7525	27.4731	41.0454	21.7431	768.697	814.892	880.005	656.796	896.514	650.393	783.411	832.062	912.757	684.269	937.56	672.136	166.155	163.312	295.363	247.729	504.75	376.641	8680.49	7750.48	7935.92	5922.43	11024.8	11266.3	8846.65	7913.8	8231.28	6170.16	11529.5	11642.9
5115	Eastern Uplands	EU	Arkansas	AR	Pope	EU7	2153.13	46.3447	54.2658	53.5303	174.798	67.5636	40.536	39.1919	47.0549	53.5303	41.9218	59.5062	37.2889	825.568	873.806	896.735	833.313	938.69	734.029	864.76	920.861	950.266	875.235	998.197	771.318	269.656	269.245	333.385	269.302	480.946	386.864	5680.25	4999.87	5584.84	5353.14	7586.76	7615.38	5949.91	5269.11	5918.22	5622.45	8067.71	8002.24
5117	Mississippi Portal	MP	Arkansas	AR	Prairie	MP9	1749.94	530.956	605.468	678.218	571.176	634.35	671.983	529.623	604.357	678.218	553.826	633.457	671.668	61.0519	51.1757	68.1706	232.297	62.3147	29.6606	590.675	655.533	746.388	786.123	695.772	701.329	851.41	973.948	1139.06	951.235	1167.26	1356.72	98.1456	82.4719	114.492	398.987	114.826	59.912	949.556	1056.42	1253.55	1350.22	1282.08	1416.63
5119	Eastern Uplands	EU	Arkansas	AR	Pulaski	EU7	2092.13	174.83	168.674	92.8464	1664.2	171.566	97.0423	63.6422	68.4655	92.8464	68.3353	81.0745	60.8692	85.3252	100.26	112.252	74.5478	166.975	92.3374	148.967	168.725	205.099	142.883	248.049	153.207	335.477	433.206	621.224	455.961	676.813	656.705	449.775	634.381	751.067	497.413	1393.91	996.21	785.252	1067.59	1372.29	953.373	2070.73	1652.91
5121	Mississippi Portal	MP	Arkansas	AR	Randolph	MP12	1697.91	188.264	236.428	415.979	272.847	396.232	245.052	185.556	233.908	415.979	230.543	393.919	244.186	227.501	354.355	372.886	421.062	519.118	310.364	413.058	588.263	788.865	651.605	913.037	554.55	525.539	629.975	1070.3	682.674	1224.08	1140.18	644.336	954.368	959.417	1246.83	1613.13	1449.18	1169.87	1584.34	2029.71	1929.51	2837.21	2589.36
5123	Mississippi Portal	MP	Arkansas	AR	St. Francis	MP9	1671.19	262.604	451.165	522.587	446.539	597.84	628.974	256.543	446.113	522.587	366.84	593.586	627.401	37.4883	35.3824	112.518	210.292	18.1243	20.8488	294.032	481.495	635.105	577.133	611.71	648.25	433.17	682.244	883.293	620.886	1084.93	947.978	63.2987	54.1107	190.182	355.925	33.1269	31.5018	496.469	736.354	1073.47	976.811	1118.06	979.48
5125	Eastern Uplands	EU	Arkansas	AR	Saline	EU7	1889.71	21.2081	37.718	27.5685	300.987	30.6438	18.2107	8.37802	24.4779	27.5685	17.7919	12.0027	10.041	99.5015	16.7944	84.9653	85.2736	65.2926	56.1308	107.88	41.2723	112.534	103.065	77.2953	66.1718	129.401	435.931	486.684	333.455	359.37	386.665	1536.83	299.094	1499.95	1598.2	1954.91	2161.52	1666.23	735.025	1986.63	1931.65	2314.28	2548.19
5127	Eastern Uplands	EU	Arkansas	AR	Scott	EU6	2326.56	10.9896	11.1615	21.6654	29.4497	15.1151	7.34583	10.0032	10.271	21.6654	14.8851	14.2811	7.03979	519.204	595.069	709.82	849.95	692.768	662.662	529.207	605.34	731.485	864.836	707.049	669.701	112.822	97.7686	221.334	145.363	258.096	134.423	5855.91	5664.43	7251.52	8300.35	12520.1	12653.4	5968.73	5762.2	7472.86	8445.71	12778.2	12787.8
5129	Eastern Uplands	EU	Arkansas	AR	Searcy	EU7	1732.23	50.0009	66.7026	50.2133	51.8961	44.6973	30.4345	48.8977	65.8297	50.2133	37.3032	43.8798	30.1366	303.818	295.72	304.558	301.118	287.168	213.863	352.715	361.549	354.771	338.421	331.048	243.999	297.907	393.783	311.391	265.389	489.394	516.735	1850.99	1768.95	1888.67	2142.26	3202.8	3666.98	2148.9	2162.73	2200.06	2407.65	3692.19	4183.71
5131	Eastern Uplands	EU	Arkansas	AR	Sebastian	EU6	1411.11	69.8479	71.942	48.3537	642.378	66.1583	42.242	34.1079	38.5236	48.3537	32.8415	30.5344	28.0972	400.898	489.485	565.342	700.506	786.315	909.355	435.006	528.009	613.695	733.348	816.849	937.452	203.549	190.281	263.36	212.055	289.018	279.787	2392.48	2417.73	3079.15	4523.11	7442.72	9055.19	2596.03	2608.01	3342.51	4735.16	7731.73	9334.97
5133	Eastern Uplands	EU	Arkansas	AR	Sevier	EU2	1509.42	38.8083	68.417	61.596	70.1005	40.7146	24.4119	36.2914	66.0108	61.596	29.164	38.3457	23.4529	1063.19	1375.11	1629.12	1442.96	1418.44	1297.96	1099.48	1441.12	1690.71	1472.13	1456.79	1321.41	230.954	412.773	363.422	202.702	467.781	319.476	6765.96	8598.72	9611.93	10029.2	17303.6	17680.9	6996.92	9011.5	9975.36	10231.9	17771.4	18000.3
5135	Eastern Uplands	EU	Arkansas	AR	Sharp	EU15	1540.6	35.146	67.4483	87.8806	97.0383	56.5371	36.3704	32.5769	65.0376	87.8806	51.9046	54.0155	35.4477	262.174	491.578	622.264	584.019	720.951	671.861	294.751	556.616	710.145	635.924	774.966	707.309	224.893	386.875	485.148	314.859	560.718	468.954	1809.91	2924.15	3435.24	3542.73	7483.97	8888.37	2034.8	3311.02	3920.38	3857.59	8044.68	9357.32
5137	Eastern Uplands	EU	Arkansas	AR	Stone	EU7	1563.96	36.5131	36.6429	48.9341	72.7438	47.533	34.3564	35.0259	35.2055	48.9341	46.3522	45.9817	33.7412	646.689	626.544	719.582	666.566	548.596	452.241	681.714	661.749	768.517	712.918	594.577	485.983	295.608	242.235	337.387	315.911	461.804	591.05	5457.86	4311	4961.32	4542.94	5509.66	7921.97	5753.47	4553.23	5298.7	4858.85	5971.46	8513.02
5139	Southern Seaboard	SS	Arkansas	AR	Union	SS10	2727.81	12.5284	17.5232	7.09845	81.6393	11.3101	9.12299	6.67458	12.4488	7.09845	7.58771	7.53628	7.7519	238.432	273.408	247.588	344.404	343.949	148.905	245.106	285.856	254.686	351.992	351.485	156.656	350.967	575.568	350.096	330.889	437.544	674.223	12537.4	12640.9	12211	15019	19969.1	12951	12888.3	13216.5	12561.1	15349.8	20406.6	13625.2
5141	Eastern Uplands	EU	Arkansas	AR	Van Buren	EU7	1881.88	30.9462	49.9592	65.6557	74.489	45.9624	33.7207	29.0247	48.1939	65.6557	42.1699	44.0586	33.0072	276.788	264.381	281.105	233.278	210.706	199.549	305.813	312.575	346.761	275.448	254.764	232.556	238.731	389.489	495.036	358.769	604.694	520.009	2276.61	2136.66	2119.5	1984.66	2891.89	3143.77	2515.34	2526.14	2614.54	2343.43	3496.58	3663.78
5143	Eastern Uplands	EU	Arkansas	AR	Washington	EU6	2471.81	92.0408	103.952	124.468	552.708	117.324	81.8241	72.8257	83.7857	124.468	87.1669	86.1143	68.6291	2639.17	2618.76	2782.77	2793.79	2754.27	2160.76	2712	2702.55	2907.24	2880.96	2840.38	2229.39	244.827	280.297	434.729	312.04	469.792	502.005	8872.44	8760.81	9719.4	10001.2	15025.7	15805.4	9117.27	9041.11	10154.1	10313.3	15495.5	16307.4
5145	Mississippi Portal	MP	Arkansas	AR	White	MP9	2696.89	148.454	224.831	326.284	331.597	214.108	128.094	141.655	218.15	326.284	200.216	206.234	124.84	396.086	372.826	415.348	361.439	422.012	301.816	537.741	590.976	741.632	561.655	628.247	426.656	353.912	594.241	811.398	595.581	679.629	601.588	989.586	1015.58	1032.88	1075.17	1390.71	1454.41	1343.5	1609.82	1844.28	1670.75	2070.34	2056
5147	Mississippi Portal	MP	Arkansas	AR	Woodruff	MP9	1538.89	350.509	490.758	674.369	441.008	644.791	680.073	348.867	489.462	674.369	423.18	643.93	679.778	54.3887	21.1455	15.2593	10.5751	36.2942	40.6971	403.255	510.607	689.629	433.755	680.224	720.475	529.94	756.288	1004.8	660.721	992.969	1051.01	82.6182	32.6727	22.7361	16.5112	55.9673	62.9218	612.558	788.96	1027.53	677.232	1048.94	1113.93
5149	Eastern Uplands	EU	Arkansas	AR	Yell	EU7	2462.96	26.1356	32.3193	50.0409	66.3316	42.5521	23.0976	24.298	30.5823	50.0409	34.4345	40.7479	22.4028	862.427	821.374	853.23	971.423	1019.98	938.618	886.725	851.957	903.271	1005.86	1060.73	961.021	130.748	172.241	285.644	233.79	370.121	241.341	4640.74	4626.02	4870.42	6595.4	9264.69	10111.6	4771.49	4798.26	5156.06	6829.19	9634.81	10352.9
6001	Fruitful Rim	FR	California	CA	Alameda		1939.2	155.275	131.014	423.882	235.83	343.795	195.632	52.9646	19.5426	38.1809	61.4954	49.493	38.1691	235.089	226.422	275.844	196.672	145.686	74.4118	288.054	245.964	314.025	258.167	195.179	112.581	454.105	224.769	440.3	922.05	776.34	898.91	2015.6	2604.19	3181.02	2948.86	2285.2	1752.45	2469.7	2828.96	3621.31	3870.91	3061.54	2651.36
6003	Basin and Range	BR	California	CA	Alpine		1918.33	0.0119896	0.0119896	0.0437336	7.76125	0.0346007	0.0159858	0	0	0	7.74153	0	0	9.21521	10.9893	12.3753	20.5664	5.63961	0	9.21521	10.9893	12.3753	28.3079	5.63961	0	0	0	0	6976.64	0	0	3115.75	9666.81	1876	18534.4	5455.8	0	3115.75	9666.81	1876	25511	5455.8	0
6005	Basin and Range	BR	California	CA	Amador	BR16	1568.5	19.1845	16.6063	18.1402	33.7155	26.3456	11.1681	18.3531	15.4395	13.9116	31.6235	22.5361	9.24889	286.119	332.437	231.148	193.177	206.305	101.699	304.472	347.877	245.06	224.801	228.841	110.948	265.664	323.223	211.565	553.082	560.166	223.739	4141.61	6959.49	3515.26	3378.59	5128	2460.18	4407.27	7282.71	3726.82	3931.67	5688.16	2683.92
6007	Fruitful Rim	FR	California	CA	Butte		4345.17	296.102	235.003	379.348	550.606	490.389	196.645	293.428	231.889	368.285	545.237	480.853	191.434	119.415	120.47	102.753	94.1149	135.087	80.1536	412.843	352.359	471.038	639.352	615.94	271.588	1230.86	1058.61	1598.56	2282.21	2318.23	904.375	500.92	549.961	446.007	393.938	651.262	378.663	1731.78	1608.57	2044.57	2676.14	2969.49	1283.04
6009	Basin and Range	BR	California	CA	Calaveras	BR16	2684.84	1.66937	2.43925	6.05356	6.40445	9.20722	3.93653	1.19709	1.79005	3.54266	5.14416	6.82251	2.71544	217.579	233.327	177.535	157.35	181.657	139.453	218.777	235.117	181.078	162.494	188.479	142.168	30.5837	50.3258	112.807	165.366	374.169	297.331	5558.79	6559.8	5653.17	5058.24	9962.65	15269.6	5589.37	6610.13	5765.97	5223.6	10336.8	15566.9
6011	Fruitful Rim	FR	California	CA	Colusa		3011.33	495.514	416.956	601.768	1016.75	800.729	382.089	495.327	416.741	600.964	1016.36	799.99	381.687	137.859	188.768	124.096	170.277	129.378	96.2041	633.186	605.51	725.06	1186.64	929.368	477.891	1217.14	1061.48	1411.77	2279.06	1990.95	994.154	338.755	480.812	291.524	381.825	321.985	250.577	1555.9	1542.3	1703.29	2660.89	2312.93	1244.73
6013	Fruitful Rim	FR	California	CA	Contra Costa		1897.15	135.268	129.33	311.234	420.673	314.158	150.052	80.8764	66.4069	77.6118	303.254	108.202	29.9484	270.129	132.161	129.549	67.2243	86.056	180.119	351.006	198.568	207.161	370.479	194.258	210.068	702.969	597.633	835.88	3842.7	1414.8	301.728	2347.93	1189.4	1395.24	851.836	1125.23	1814.69	3050.9	1787.03	2231.12	4694.54	2540.02	2116.42
6015	Basin and Range	BR	California	CA	Del Norte		2642.05	16.7105	16.2896	16.2641	19.9535	19.1402	5.7839	16.3964	15.8131	14.5766	19.2236	17.8482	5.09792	40.0165	43.4703	47.1431	48.7101	63.2176	64.3306	56.4129	59.2835	61.7197	67.9337	81.0658	69.4286	1217.82	1269.84	1183.8	1504.12	1459.11	386.601	2972.17	3490.8	3828.59	3811.25	5168.1	4878.52	4189.98	4760.64	5012.39	5315.38	6627.21	5265.12
6017	Basin and Range	BR	California	CA	El Dorado	BR16	4624.21	4.76384	5.57025	10.3132	14.9809	15.0463	6.41675	3.38458	3.71782	3.22649	11.3367	8.28248	2.72031	40.79	29.8912	43.1981	35.9212	25.9762	28.4975	44.1746	33.6091	46.4245	47.2579	34.2587	31.2178	208.095	247.177	291.539	833.811	619.582	279.282	2507.91	1987.3	3903.29	2641.99	1943.18	2925.71	2716	2234.48	4194.83	3475.8	2562.77	3204.99
6019	Fruitful Rim	FR	California	CA	Fresno		15579.7	484.785	429.937	633.448	987.67	767.047	349.75	482.052	426.66	621.124	981.545	755.624	343.177	497.441	521.909	481.45	471.287	563.376	517.326	979.493	948.569	1102.57	1452.83	1319	860.502	1507.1	1359.2	1911.47	3073.31	2639.37	1145.51	1555.21	1662.63	1481.63	1475.65	1967.86	1726.81	3062.32	3021.83	3393.1	4548.96	4607.23	2872.31
6021	Fruitful Rim	FR	California	CA	Glenn		3434.43	378.193	285.295	411.998	612.923	672.422	270.175	377.912	284.985	410.911	612.422	671.53	269.694	258.43	256.919	302.775	309.956	285.923	238.928	636.342	541.904	713.686	922.379	957.453	508.622	1207.19	964.734	1362.38	1914.54	2277.08	834.384	825.523	869.725	1003.85	968.981	969.53	739.201	2032.71	1834.46	2366.23	2883.53	3246.61	1573.58
6023	Basin and Range	BR	California	CA	Humboldt	BR25	9303.62	11.0811	6.65666	7.3821	17.2483	11.8184	3.75759	10.484	6.00078	5.07162	16.1859	9.96625	2.74136	115.661	130.844	135.202	123.42	85.9589	81.0109	126.145	136.845	140.274	139.606	95.9251	83.7523	425.469	237.002	227.601	692.412	676.533	301.027	4693.84	5167.71	6067.51	5279.75	5835.1	8895.78	5119.31	5404.71	6295.11	5972.16	6511.63	9196.81
6025	Fruitful Rim	FR	California	CA	Imperial		11677.6	300.633	239.044	334.93	546.997	525.958	337.934	300.252	238.551	333.005	546.069	524.122	336.856	334.711	289.53	259.747	294.165	189.324	149.8	634.964	528.081	592.752	840.234	713.446	486.656	1850.26	1530.14	2091.75	3230.03	3812.83	1992.31	2062.61	1857.14	1631.59	1740	1377.28	885.981	3912.87	3387.29	3723.33	4970.03	5190.1	2878.29
6027	Basin and Range	BR	California	CA	Inyo	BR18	26511.8	0.509358	0.854413	0.508247	1.83661	2.33214	0.546341	0.495478	0.84023	0.460766	1.81491	2.29543	0.52668	12.6387	9.66464	9.05405	7.62207	8.72256	9.81268	13.1342	10.5049	9.51481	9.43698	11.018	10.3394	181.066	196.744	134.555	983.203	1820.34	184.809	4618.66	2263.02	2644	4129.14	6917.24	3443.22	4799.72	2459.77	2778.55	5112.34	8737.58	3628.03
6029	Fruitful Rim	FR	California	CA	Kern		21119.1	285.667	241.514	377.292	525.278	496.246	214.119	284.251	239.781	370.852	522.008	489.572	210.244	168.607	110.706	186.399	212.343	264.155	242.76	452.857	350.487	557.25	734.351	753.726	453.004	1523.68	1298.39	1835.79	2728.82	2709.83	1219.92	903.79	599.458	922.711	1110.03	1462.12	1408.59	2427.47	1897.84	2758.5	3838.85	4171.95	2628.51
6031	Fruitful Rim	FR	California	CA	Kings		3592.36	764.422	550.406	748.253	923.72	1050.58	446.068	762.934	548.514	741.122	919.814	1043.01	441.988	569.337	830.429	917.021	1211.46	1391.55	1450.95	1332.27	1378.94	1658.14	2131.28	2434.57	1892.94	1196.04	937.222	1250.42	1633.29	1805.28	782.351	892.54	1418.92	1547.2	2151.16	2408.54	2568.28	2088.58	2356.14	2797.63	3784.45	4213.82	3350.63
6033	Fruitful Rim	FR	California	CA	Lake		3445.62	31.1561	26.9536	33.2797	66.6039	55.7283	12.3149	30.4575	26.1285	30.365	65.1249	53.0954	10.9094	38.7678	39.9412	51.8394	57.9537	19.3094	55.6813	69.2253	66.0697	82.2044	123.079	72.4048	66.5907	693.196	643.804	781.434	1466.29	1559.03	319.129	882.334	984.146	1334.07	1304.83	566.976	1628.83	1575.53	1627.95	2115.5	2771.13	2126	1947.96
6035	Basin and Range	BR	California	CA	Lassen	BR26	12266.9	7.07932	6.59419	8.40299	15.7458	13.7857	8.56054	7.01728	6.52539	8.11109	15.6173	13.5502	8.44349	76.7993	72.1758	79.8009	60.1976	50.6757	51.3226	83.8166	78.7012	87.912	75.815	64.2259	59.7661	183.346	201.253	207.585	378.887	497.457	361.139	2006.59	2226.02	2042.33	1460.44	1860.41	2195.14	2189.94	2427.27	2249.91	1839.33	2357.87	2556.28
6037	Fruitful Rim	FR	California	CA	Los Angeles		10562	148.009	146.241	427.77	262.424	391.829	184.5	31.2372	31.6361	42.0692	88.0895	97.5275	27.0371	46.6102	37.4051	23.2404	11.4322	29.1526	10.5031	77.8474	69.0412	65.3096	99.5217	126.68	37.5403	1278.27	1553.11	2247.79	4514.1	5178	1184.85	1907.36	1836.33	1241.75	585.834	1547.79	460.281	3185.63	3389.44	3489.54	5099.93	6725.79	1645.13
6039	Fruitful Rim	FR	California	CA	Madera		5568.7	289.99	246.693	361.9	640.689	517.064	263.414	289.258	245.723	357.882	638.627	512.947	261.09	429.11	395.548	361.9	478.769	489.601	377.234	718.368	641.271	719.782	1117.4	1002.55	638.324	1229.41	1049.8	1480.58	2427.15	2428.22	1180.86	1823.82	1689.9	1497.2	1819.6	2317.71	1706.16	3053.23	2739.7	2977.78	4246.75	4745.93	2887.02
6041	Fruitful Rim	FR	California	CA	Marin		1369.82	37.1706	26.5546	67.9428	50.2635	71.9833	34.9584	19.4843	8.09741	3.60795	20.4903	21.7158	6.69342	515.595	423.875	503.853	392.839	437.468	387.912	535.079	431.972	507.461	413.33	459.183	394.606	313.403	82.366	43.5494	219.403	613.93	157.239	8293.28	4311.61	6081.7	4206.38	12367.7	9112.67	8606.68	4393.97	6125.25	4425.79	12981.6	9269.91
6043	Basin and Range	BR	California	CA	Mariposa	BR8	3790.73	6.64199	2.43568	0.847973	1.11193	1.03725	0.71933	6.52486	2.29217	0.319793	0.861885	0.579058	0.482443	114.456	78.4601	93.9429	79.8851	60.1242	84.8217	120.981	80.7523	94.2627	80.7469	60.7033	85.3041	283.221	127.296	33.0414	63.3056	123.923	35.9371	4968.12	4357.29	9706.29	5867.57	12867	6318.36	5251.34	4484.59	9739.33	5930.88	12991	6354.29
6045	Basin and Range	BR	California	CA	Mendocino	BR25	9131.88	17.2406	12.6946	16.5436	39.9965	32.9086	7.33247	16.8787	12.2981	15.1538	39.3392	31.8038	6.73871	59.6984	56.6895	62.9961	50.501	40.6279	82.4191	76.5771	68.9876	78.1499	89.8401	72.4317	89.1578	594.529	450.513	515.639	1149.04	1333.01	308.454	2102.8	2076.69	2143.57	1475.06	1702.86	3772.6	2697.33	2527.2	2659.21	2624.1	3035.87	4081.06
6047	Fruitful Rim	FR	California	CA	Merced		5098.56	576.079	464.964	675.784	1262.44	1219.87	529.329	573.976	462.452	666.779	1257.64	1210.65	524.059	1557.23	1240.54	1443.33	1601.51	1875.94	1880.71	2131.21	1702.99	2110.11	2859.14	3086.59	2404.77	1398.66	1090.43	1578.09	2670.4	2836.58	1263.42	3794.64	2925.09	3415.99	3400.55	4395.36	4534.06	5193.29	4015.52	4994.08	6070.95	7231.94	5797.47
6049	Basin and Range	BR	California	CA	Modoc	BR26	10881.5	25.4334	18.988	41.0304	39.7981	36.3249	19.5896	25.4143	18.9679	40.9624	39.7694	36.2753	19.5637	120.574	119.083	145.919	124.145	129.476	73.0438	145.988	138.051	186.882	163.915	165.752	92.6075	348.111	256.668	600.803	588.058	669.074	339.982	1651.55	1611.4	2140.22	1835.7	2388.11	1269.37	1999.66	1868.06	2741.03	2423.76	3057.18	1609.35
6051	Basin and Range	BR	California	CA	Mono	BR8	8118.39	2.84921	2.55901	1.47217	8.70117	2.89446	1.3081	2.82285	2.5276	1.34389	8.6342	2.7784	1.24202	8.09923	20.615	19.0596	10.7834	15.2416	7.76827	10.9221	23.1426	20.4035	19.4176	18.02	9.01029	328.437	434.34	346.936	1015.12	531.895	218.985	942.341	3542.47	4920.37	1267.81	2917.85	1369.65	1270.78	3976.81	5267.3	2282.93	3449.75	1588.64
6053	Fruitful Rim	FR	California	CA	Monterey		8605.52	435.186	610.869	637.239	1359.25	943.456	497.626	432.398	607.81	626.735	1353.97	934.727	492.595	169.49	192.367	165.649	101.222	92.5777	164.39	601.888	800.177	792.384	1455.19	1027.3	656.985	2905.67	3798.81	3429.29	7820.72	6390.16	2923.55	1138.95	1202.29	906.374	584.672	632.897	975.653	4044.63	5001.1	4335.66	8405.39	7023.05	3899.2
6055	Fruitful Rim	FR	California	CA	Napa		2034.65	117.383	104.061	163.335	492.97	368.6	111.407	113.46	99.7617	147.897	485.307	355.161	103.767	122.93	146.04	172.204	127.671	158.844	96.32	236.39	245.802	320.1	612.979	514.005	200.087	820.399	754.27	997.951	3215.42	2698.01	827.469	888.869	1104.17	1161.97	845.892	1206.67	768.086	1709.27	1858.44	2159.92	4061.32	3904.68	1595.56
6057	Basin and Range	BR	California	CA	Nevada	BR16	2529.41	3.75344	4.29191	10.1697	7.68683	13.5209	6.3381	1.989	2.15584	2.24884	3.81631	6.7031	2.66735	43.5884	69.366	55.015	39.7737	59.0298	43.5309	45.5774	71.5219	57.2638	43.59	65.7329	46.1983	90.4136	94.2481	93.1228	142.339	573.846	497.814	1981.39	3032.52	2278.13	1483.46	5053.48	8124.27	2071.8	3126.77	2371.25	1625.8	5627.33	8622.09
6059	Fruitful Rim	FR	California	CA	Orange		2061.13	409.378	326.309	586.078	959.05	821.905	272.03	292.616	211.714	200.377	784.715	527.604	114.568	50.0428	34.784	69.0381	10.8607	48.9645	39.1336	342.659	246.498	269.415	795.576	576.568	153.701	6240.19	5732.25	5898.82	26365.1	18376.4	3843.2	1067.19	941.793	2032.38	364.902	1705.42	1312.74	7307.38	6674.04	7931.2	26730	20081.8	5155.94
6061	Basin and Range	BR	California	CA	Placer	BR16	3886.41	27.9412	36.6524	62.4356	82.0025	59.9416	27.4036	25.3131	33.1301	47.5798	73.0617	41.0554	15.9865	154.78	76.122	62.2104	52.0537	68.2176	47.4881	180.093	109.252	109.79	125.115	109.273	63.4747	408.268	568.335	733.629	1402.74	783.319	456.831	2496.4	1305.85	959.217	999.397	1301.56	1357.02	2904.66	1874.18	1692.85	2402.13	2084.88	1813.85
6063	Basin and Range	BR	California	CA	Plumas	BR16	6744.91	3.61161	2.38684	5.03544	1.62667	2.46329	0.787134	3.52206	2.28854	4.70057	1.47519	2.21074	0.663193	36.262	40.459	30.1312	30.2163	28.4349	29.5596	39.7841	42.7475	34.8318	31.6914	30.6457	30.2228	247.022	115.327	183.834	28.0963	199.31	42.5624	2543.26	2038.86	1178.4	575.495	2563.56	1897.08	2790.28	2154.18	1362.23	603.591	2762.88	1939.64
6065	Fruitful Rim	FR	California	CA	Riverside		18943.5	112.455	93.4438	150.324	211.614	172.279	71.7307	108.777	87.9401	129.118	199.664	145.877	55.9033	319.697	278.693	278.933	193.239	112.675	121.954	428.474	366.633	408.051	392.904	258.552	177.857	1739.51	1506.11	2160.09	3314.46	3104.7	1151.55	5112.46	4773.03	4666.45	3207.81	2398.06	2512.13	6851.97	6279.14	6826.54	6522.27	5502.76	3663.68
6067	Fruitful Rim	FR	California	CA	Sacramento		2561.56	354.489	305.562	540.712	723.231	536.281	235.117	303.478	243.315	319.332	608.338	326.664	115.852	572.09	540.064	511.625	396.693	410.923	372.173	875.567	783.379	830.957	1005.03	737.587	488.025	1034.83	834.657	1270.78	2391.21	1547.36	693.632	1950.77	1852.61	2036.01	1559.29	1946.48	2228.28	2985.59	2687.27	3306.8	3950.5	3493.84	2921.91
6069	Fruitful Rim	FR	California	CA	San Benito		3603.03	97.8011	99.9798	109.254	230.213	163.416	50.4006	97.3873	99.4858	107.095	229.005	161.424	49.2624	241.712	223.389	216.654	208.406	261.68	235.294	339.099	322.874	323.75	437.411	423.104	284.557	967.124	1141.31	1303.2	2655.36	2603.01	1138.27	2400.37	2562.74	2636.38	2416.52	4219.67	5436.75	3367.49	3704.05	3939.58	5071.88	6822.68	6575.02
6071	Fruitful Rim	FR	California	CA	San Bernardino		52104.8	5.71581	4.50834	9.48	15.7754	12.4272	4.83585	4.35275	2.6503	2.75787	12.2871	5.70758	1.03921	100.01	100.71	105.026	79.5919	72.5142	45.7864	104.363	103.36	107.783	91.879	78.2217	46.8256	911.065	635.957	610.732	3285.73	2047.11	448.593	20932.9	24166.1	23258	21283.8	26008.3	19764.5	21844	24802	23868.7	24569.6	28055.4	20213.1
6073	Fruitful Rim	FR	California	CA	San Diego		11026.4	142.019	129.003	192.415	317.534	267.72	110.171	118.216	101.314	94.3118	268.694	182.474	60.5289	183.71	137.683	123.048	97.8266	115.363	80.0156	301.926	238.997	217.359	366.521	297.836	140.545	2613.7	2609.48	2274.6	6780.91	4850.48	2417.55	4061.75	3546.21	2967.64	2468.81	3066.55	3195.85	6675.45	6155.69	5242.24	9249.72	7917.03	5613.4
6075	Fruitful Rim	FR	California	CA	San Francisco		121.513	126.201	122.415	390.305	180.446	301.776	157.463	6.8964	5.32454	4.60445	6.1108	7.47492	0	0	0.00223896	4.7328e-05	0	0	2.82275	6.8964	5.32678	4.6045	6.1108	7.47492	2.82275	20707.4	202085	58299.6	348.832	32063.6	0	0	84.9763	0.599248	0	0	9417.46	20707.4	202170	58300.2	348.832	32063.6	9417.46
6077	Fruitful Rim	FR	California	CA	San Joaquin		3684.17	905.865	733.162	1001.89	1916.1	1261.46	614.84	893.972	719.599	952.349	1889.4	1210.62	585.876	1034.11	938.762	1066.62	950.855	1035.63	950.657	1928.08	1658.36	2018.97	2840.25	2246.25	1536.53	1478.32	1178.64	1549.78	2992.71	2239.94	1029.83	1710.06	1537.6	1735.73	1506.11	1916.16	1671.03	3188.38	2716.24	3285.5	4498.82	4156.1	2700.87
6079	Fruitful Rim	FR	California	CA	San Luis Obispo		8560.71	95.8398	56.5602	113.777	221.742	188.358	65.3713	94.4477	54.9902	108.002	218.892	183.307	62.5095	220.05	184.882	223.729	190.73	125.771	101.715	314.498	239.872	331.731	409.622	309.078	164.225	593.37	381.722	814.429	1737.95	1294.4	517.791	1382.47	1283.39	1687.11	1514.34	888.118	842.547	1975.84	1665.11	2501.54	3252.29	2182.52	1360.34
6081	Fruitful Rim	FR	California	CA	San Mateo		1178.52	231.625	210.144	496.282	497.945	419.332	166.364	149.995	124.234	186.181	357.75	184.329	29.9664	56.8768	90.1873	56.3833	51.9157	81.568	61.493	206.872	214.421	242.564	409.666	265.897	91.4594	1930.41	1833.16	3679.36	6649.42	5172.97	1029.46	731.993	1330.77	1114.26	964.945	2289.1	2112.52	2662.4	3163.93	4793.63	7614.37	7462.07	3141.98
6083	Fruitful Rim	FR	California	CA	Santa Barbara		7123.35	196.857	201.158	313.15	482.07	447.343	205.8	193.152	197.169	299.045	475.398	435.861	199.282	191.043	175.435	187.362	137.418	201.743	129.198	384.195	372.603	486.407	612.817	637.604	328.48	2352.07	2424.6	3348.22	5400.93	6139.41	2650.93	2326.39	2157.34	2097.78	1561.19	2841.68	1718.65	4678.45	4581.94	5446	6962.13	8981.09	4369.59
6085	Fruitful Rim	FR	California	CA	Santa Clara		3355.94	173.378	215.385	328.807	346.885	426.583	226.828	111.428	149.943	87.5553	235.068	231.522	112.532	219.192	159.612	159.773	126.006	127.499	94.7863	330.62	309.554	247.329	361.074	359.021	207.318	2068.08	3037.27	2294.57	6262.57	5765.25	2433.36	4068.16	3233.14	4187.19	3356.99	3174.91	2049.64	6136.24	6270.41	6481.76	9619.56	8940.17	4482.99
6087	Fruitful Rim	FR	California	CA	Santa Cruz		1167.29	465.808	534.296	655.183	914.342	966.767	607.195	444.498	511.931	574.459	876.07	902.562	570.497	51.7049	56.3016	110.427	44.8606	26.0489	180.364	496.203	568.232	684.887	920.93	928.611	750.862	4749.66	5651.52	5965.54	8988.28	11036.9	4004.38	552.49	621.549	1146.75	460.259	318.536	1266	5302.15	6273.07	7112.29	9448.54	11355.4	5270.38
6089	Basin and Range	BR	California	CA	Shasta	BR25	9989.61	12.2149	11.4145	8.46935	19.7814	16.1483	8.02319	11.5406	10.5944	5.61015	18.3896	13.6841	6.68706	56.5581	72.6246	60.5785	57.1502	53.9513	44.0144	68.0987	83.219	66.1886	75.5398	67.6354	50.7015	476.169	417.439	232.8	643.198	840.693	447.888	2333.61	2861.54	2513.78	1998.9	3314.54	2948.01	2809.78	3278.98	2746.58	2642.1	4155.23	3395.9
6091	Basin and Range	BR	California	CA	Sierra	BR16	2480.67	1.10333	0.704244	0.42096	1.8502	2.04063	0.0416685	1.07027	0.670786	0.300724	1.79598	1.9528	0	43.8933	40.7628	19.1349	38.91	24.958	30.0955	44.9636	41.4336	19.4356	40.706	26.9108	30.0955	80.9457	31.5664	12.5598	65.9585	191.957	0	3319.69	1918.25	799.173	1429	2453.32	4590.24	3400.63	1949.82	811.733	1494.95	2645.28	4590.24
6093	Basin and Range	BR	California	CA	Siskiyou	BR25	16440.1	23.7923	15.8142	23.0142	46.6468	50.1783	23.3109	23.715	15.7313	22.7281	46.5214	49.9636	23.1968	69.0809	78.0608	74.6936	59.4856	51.8655	48.8846	92.7959	93.7921	97.4218	106.007	101.829	72.0814	512.351	395.525	506.801	971.088	1234.69	483.685	1492.46	1962.65	1665.55	1241.7	1281.69	1019.31	2004.81	2358.17	2172.35	2212.79	2516.38	1503
6095	Fruitful Rim	FR	California	CA	Solano		2181.01	326.851	248.576	358.781	588.915	520.072	251.049	312.99	231.1	297.279	557.534	467.093	221.607	240.045	250.849	266.823	295.651	338.149	417.943	553.035	481.949	564.101	853.184	805.242	639.549	954.55	706.602	764.562	1542.43	1624.75	704.047	732.082	766.987	686.234	817.925	1176.23	1327.81	1686.63	1473.59	1450.8	2360.35	2800.98	2031.85
6097	Fruitful Rim	FR	California	CA	Sonoma		4141.22	82.712	107.445	195.549	383.702	253.738	87.6103	75.08	98.587	162.576	367.538	226.295	71.9708	348.501	431.082	452.869	409.47	436.766	400.065	423.581	529.669	615.445	777.008	663.061	472.035	479.108	684.126	1150.98	2308.86	1722.77	563.79	2223.89	2991.41	3206.15	2572.27	3325.08	3133.95	2703	3675.53	4357.13	4881.14	5047.85	3697.74
6099	Fruitful Rim	FR	California	CA	Stanislaus		3918.8	583.97	516.864	712.103	1320.3	1118.68	466.408	576.75	507.682	678.339	1302.35	1085.83	448.218	1921.35	1722.4	1651.2	1626.15	1909.97	2123.86	2498.1	2230.08	2329.54	2928.5	2995.81	2572.08	1548.72	1323.21	1721.36	3089.14	2993.98	1273.24	5159.32	4489.24	4190.1	3857.2	5266.4	6033.19	6708.04	5812.45	5911.47	6946.34	8260.38	7306.43
6101	Fruitful Rim	FR	California	CA	Sutter		1577.12	957.877	872.914	1191.42	1643.84	1108.78	617.924	955.248	869.798	1179.46	1637.89	1096.99	611.463	143.995	150.057	302.885	297.094	186.153	172.022	1099.24	1019.86	1482.34	1934.98	1283.14	783.485	1258.41	1251.3	1547.09	2143.36	1557.77	863.867	189.695	215.874	397.294	388.782	264.345	243.031	1448.11	1467.18	1944.39	2532.14	1822.11	1106.9
6103	Fruitful Rim	FR	California	CA	Tehama		7633.38	50.2534	29.9324	51.8626	77.4253	81.6346	31.8098	50.0134	29.6546	50.8555	76.9448	80.735	31.3171	177.452	183.033	224.867	142.49	107.743	168.099	227.465	212.688	275.723	219.435	188.478	199.416	588.29	462.656	755.211	1029.44	1616.39	661.144	2087.31	2855.58	3339.31	1906.36	2157.11	3548.77	2675.6	3318.24	4094.52	2935.79	3773.5	4209.92
6105	Basin and Range	BR	California	CA	Trinity	BR25	8297.36	0.798326	0.130885	0.56932	0.564106	0.541246	0.229151	0.757832	0.0890645	0.427063	0.50115	0.428751	0.169775	10.9609	15.8723	13.4234	9.32559	29.561	16.0478	11.7188	15.9614	13.8504	9.82674	29.9898	16.2176	219.463	25.8949	131.12	247.238	294.499	167.031	3174.21	4614.77	4121.33	4600.69	20304.7	15788.5	3393.67	4640.66	4252.45	4847.93	20599.2	15955.5
6107	Fruitful Rim	FR	California	CA	Tulare		12554.6	348.811	276.069	359.172	648.297	424.603	184.909	347.419	274.454	353.223	645.363	418.917	181.593	410.998	559.105	666.239	871.31	981.609	1014.53	758.417	833.559	1019.46	1516.67	1400.53	1196.13	1413.69	1227.9	1558.11	2598.52	2034.5	831.52	1672.4	2501.41	2938.86	3508.29	4767.24	4645.58	3086.09	3729.31	4496.97	6106.81	6801.74	5477.1
6109	Basin and Range	BR	California	CA	Tuolumne	BR17	5884.18	4.25429	0.659395	1.63508	1.5844	2.52576	1.18051	3.94226	0.282792	0.301103	0.933825	1.41499	0.617403	36.9884	83.2127	80.9651	94.3116	37.8905	35.4658	40.9307	83.4955	81.2662	95.2454	39.3055	36.0832	444.349	37.3633	32.6845	107.446	365.958	322.338	4169.12	10994.3	8788.68	10851.5	9799.58	18516.2	4613.47	11031.7	8821.37	10958.9	10165.5	18838.6
6111	Fruitful Rim	FR	California	CA	Ventura		4816.95	418.591	457.395	457.418	964.262	820.959	353.283	405.389	443.032	405.488	938.29	775.607	327.654	60.224	198.492	119.673	31.3417	36.4947	42.0237	465.613	641.524	525.16	969.632	812.102	369.677	3601.49	4032.41	3653	8995.53	8108.06	3858.22	535.033	1806.64	1078.12	300.477	381.509	494.841	4136.53	5839.05	4731.12	9296.01	8489.57	4353.06
6113	Fruitful Rim	FR	California	CA	Yolo		2641.94	592.55	545.437	856.372	1154.56	806.301	327.595	588.914	541.204	840.505	1146.1	790.569	318.638	146.677	268.38	242.932	142.341	283.144	187.232	735.591	809.584	1083.44	1288.44	1073.71	505.871	1021.75	967.442	1441.32	2017.61	1657.89	677.773	254.482	479.749	416.588	250.579	593.777	398.261	1276.24	1447.19	1857.91	2268.19	2251.67	1076.03
6115	Fruitful Rim	FR	California	CA	Yuba		1668.32	273.735	228.442	322.168	431.213	373.599	154.136	271.554	225.994	314.016	427.369	365.909	149.854	292.72	259.533	227.712	210.677	133.092	168.813	564.274	485.526	541.727	638.046	499.001	318.667	1140.34	921.695	1334.72	1811.82	2124.32	688.241	1229.22	1058.48	967.884	893.157	772.678	775.316	2369.56	1980.18	2302.6	2704.97	2897	1463.56
8001	Prairie Gateway	PG	Colorado	CO	Adams	PG25	3090.27	162.145	184.915	190.208	271.053	129.223	93.7886	151.439	167.596	183.695	258.981	124.977	89.8073	179.302	114.696	112.919	97.6661	94.6867	119.145	330.741	282.292	296.614	356.647	219.664	208.953	216.968	254.49	264.593	342.246	174.489	124.613	256.887	174.162	162.648	129.067	132.199	165.321	473.855	428.652	427.242	471.313	306.687	289.934
8003	Basin and Range	BR	Colorado	CO	Alamosa	BR14	1869.91	179.362	282.093	265.273	394.628	208.437	243.955	178.946	281.441	265.057	394.266	208.327	243.857	115.109	114.857	142.121	92.1979	83.1782	95.6759	294.055	396.299	407.178	486.464	291.505	339.533	767.463	1209.61	1194.62	1638.37	1056.67	1576.47	493.679	493.649	640.543	383.128	421.895	618.518	1261.14	1703.26	1835.16	2021.5	1478.57	2194.99
8005	Prairie Gateway	PG	Colorado	CO	Arapahoe	PG25	2073.84	45.5005	73.397	45.3227	78.4506	36.6501	31.9382	17.0741	25.1273	28.5133	47.8438	26.583	22.5791	144.772	120.698	149.394	73.8678	64.5192	74.0036	161.846	145.826	177.908	121.712	91.1022	96.5827	56.3798	79.3015	86.5564	141.506	90.0113	84.359	478.048	380.923	453.51	218.477	218.465	276.489	534.428	460.225	540.066	359.983	308.476	360.848
8007	Basin and Range	BR	Colorado	CO	Archuleta	BR13	3497.83	2.86349	2.65079	2.59395	2.28282	2.21279	2.18142	2.81203	2.55873	2.54678	2.17813	2.17575	2.15149	54.4328	39.4673	49.7098	29.4856	35.3185	58.733	57.2449	42.026	52.2565	31.6637	37.4942	60.8845	110.771	93.6917	124.817	70.5738	99.3696	140.761	2144.2	1445.15	2436.25	955.367	1613.05	3842.62	2254.97	1538.85	2561.07	1025.94	1712.42	3983.38
8009	Prairie Gateway	PG	Colorado	CO	Baca	PG20	6602.51	49.3609	74.1642	79.45	87.577	91.0818	73.2937	49.3391	74.1348	79.4408	87.5632	91.0782	73.2909	157.429	120.869	162.108	126.004	192.408	116.983	206.768	195.004	241.549	213.567	283.486	190.274	118.415	186.063	204.892	237.063	206.76	137.033	377.834	303.357	418.106	341.136	436.792	218.725	496.249	489.42	622.998	578.199	643.552	355.758
8011	Prairie Gateway	PG	Colorado	CO	Bent	PG20	4000.53	15.8344	24.2768	36.0347	20.369	17.5039	10.9779	15.7844	24.2121	36.012	20.3287	17.4923	10.9683	175.461	176.883	200.597	230.801	220.183	175.458	191.246	201.095	236.609	251.129	237.676	186.426	151.766	200.873	207.448	120.661	93.1173	101.226	1687.05	1467.5	1155.54	1369.92	1172.11	1619.29	1838.82	1668.37	1362.99	1490.58	1265.23	1720.52
8013	Northern Great Plains	GP	Colorado	CO	Boulder	GP2	1923.32	81.5775	117.875	90.7709	128.611	59.524	37.8862	66.4812	92.1394	81.5333	113.125	54.6566	33.5588	202.098	337.642	97.8613	75.9341	96.7939	104.206	268.58	429.782	179.395	189.059	151.451	137.765	459.52	681.618	661.226	994.438	477.287	406.579	1396.91	2497.77	793.645	667.507	845.248	1262.5	1856.43	3179.39	1454.87	1661.95	1322.54	1669.08
8014	Northern Great Plains	GP	Colorado	CO	Broomfield		87.4267	0	0	0	72.8378	51.6182	46.1881	0	0	0	0	22.6469	18.2176	0	0	0	0	46.5735	18.3762	0	0	0	0	69.2203	36.5938					98.9591	35.6072					203.51	35.9171	#VALUE!	#VALUE!	#VALUE!	#VALUE!	302.47	71.5243
8015	Basin and Range	BR	Colorado	CO	Chaffee	BR23	2631.83	5.1827	8.62592	13.3343	8.68252	4.59818	4.35483	4.93306	8.23722	13.189	8.41521	4.51383	4.28157	35.9047	25.6632	39.1694	24.571	25.1523	51.9842	40.8378	33.9004	52.3584	32.9862	29.6661	56.2658	160.008	305.643	350.453	208.43	134.214	175.235	1164.6	952.233	1040.79	608.582	747.877	2127.59	1324.61	1257.88	1391.25	817.012	882.09	2302.83
8017	Prairie Gateway	PG	Colorado	CO	Cheyenne	PG26	4615.83	43.5257	55.9512	82.1941	98.8507	86.207	66.8387	43.5127	55.93	82.1882	98.842	86.2048	66.8368	90.0862	117.924	193.494	124.589	154.368	148.014	133.599	173.854	275.682	223.431	240.573	214.851	209.587	141.856	216.05	267.361	192.026	142.064	433.916	299.093	508.641	337.005	343.863	314.609	643.503	440.949	724.691	604.366	535.89	456.673
8019	Basin and Range	BR	Colorado	CO	Clear Creek		1024.83	0.831357	1.4822	0.250018	0.779275	0.12491	0.179046	0.383478	0.776714	0	0.345774	0	0.0777059	7.0286	2.60926	2.80362	0	8.11609	1.9439	7.41208	3.38597	2.80362	0.345774	8.11609	2.0216	288.167	129.661	0	152.021	0	65.8137	5281.69	435.577	634.486	0	1436.29	1646.4	5569.86	565.238	634.486	152.021	1436.29	1712.22
8021	Basin and Range	BR	Colorado	CO	Conejos	BR13	3309.19	35.1086	58.8612	50.4983	45.1619	33.1554	23.0979	35.0134	58.721	50.451	45.0821	33.1317	23.0782	200.089	204.514	209.698	71.2392	167.752	152.821	235.103	263.236	260.149	116.321	200.884	175.899	227.236	348.899	304.546	266.591	220.224	167.562	1298.58	1215.15	1265.83	421.27	1115.04	1109.57	1525.81	1564.05	1570.38	687.861	1335.26	1277.14
8023	Basin and Range	BR	Colorado	CO	Costilla	BR14	3193.47	37.1155	61.5206	81.0094	77.814	40.6376	44.6067	37.0829	61.4718	80.992	77.7856	40.6292	44.5997	58.104	47.2533	73.6181	71.9126	45.8877	35.7324	95.1869	108.725	154.61	149.698	86.5169	80.3321	364.962	714.063	804.167	879.542	543	705.36	571.847	548.899	730.952	813.135	613.278	565.12	936.809	1262.96	1535.12	1692.68	1156.28	1270.48
8025	Prairie Gateway	PG	Colorado	CO	Crowley	PG26	2074.29	14.6571	24.7622	28.5538	8.80091	4.80152	5.22263	14.6045	24.6427	28.5072	8.71254	4.77258	5.20207	324.209	318.69	297.186	218.192	290.326	342.863	338.813	343.332	325.693	226.905	295.099	348.065	126.923	257.603	272.066	81.846	39.2232	58.8313	2817.59	3331.43	2836.28	2049.71	2386.03	3877.51	2944.52	3589.03	3108.35	2131.55	2425.25	3936.34
8027	Prairie Gateway	PG	Colorado	CO	Custer	PG25	1917.3	15.9329	22.2543	22.6192	14.2878	10.0881	6.2055	15.9031	22.1995	22.5903	14.2313	10.0686	6.18875	102.884	92.6783	77.4735	60.6	68.4114	74.2891	118.787	114.878	100.064	74.8313	78.48	80.4778	262.755	366.708	445.593	219.045	183.47	144.295	1699.86	1530.93	1528.16	932.742	1246.6	1732.1	1962.62	1897.64	1973.76	1151.79	1430.07	1876.39
8029	Basin and Range	BR	Colorado	CO	Delta	BR23	2968.38	42.6957	101.373	68.1892	41.6419	43.128	45.2741	42.2806	100.707	67.9371	41.1854	42.9805	45.1513	198.312	261.674	256.204	180.462	184.652	175.611	240.593	362.381	324.141	221.647	227.633	220.762	400.193	937.622	663.631	381.752	468.458	545.458	1877.06	2436.29	2502.68	1672.72	2012.59	2121.5	2277.25	3373.91	3166.31	2054.48	2481.05	2666.96
8031	Prairie Gateway	PG	Colorado	CO	Denver		403.162	163.143	245.462	76.228	119.562	36.2326	29.7845	3.90414	6.41429	1.90481	0	0	0	0.576657	1.95678	0.993886	2.04186	6.39214	3.30944	4.48079	8.37108	2.8987	2.04186	6.39214	3.30944	12154.5		11719.6	0	0	0	1795.27		6115	22601.9	3076.36	7493.14	13949.8	#VALUE!	17834.6	22601.9	3076.36	7493.14
8033	Basin and Range	BR	Colorado	CO	Dolores	BR12	2781.13	7.15861	8.60155	9.28564	24.287	15.3109	4.45648	7.14387	8.58177	9.27792	24.2727	15.3063	4.45261	32.4509	44.3567	52.8194	47.5814	41.9412	45.1004	39.5947	52.9385	62.0973	71.854	57.2475	49.553	70.2098	78.7247	93.1998	201.736	128.163	41.8687	318.927	406.905	530.588	395.46	351.183	424.087	389.136	485.63	623.788	597.196	479.346	465.956
8035	Prairie Gateway	PG	Colorado	CO	Douglas	PG25	2157.76	9.14745	12.0477	14.6116	9.13505	13.7904	9.7995	7.38451	7.28209	11.5312	0	9.9788	6.18183	81.8647	87.316	82.5013	62.5095	73.5651	71.7748	89.2492	94.598	94.0325	62.5095	83.5439	77.9567	124.223	100.242	154.972	0	151.728	141.446	1377.14	1201.95	1108.77	654.435	1118.56	1642.28	1501.36	1302.19	1263.74	654.435	1270.29	1783.72
8037	Basin and Range	BR	Colorado	CO	Eagle	BR23	4372.03	2.7294	6.12165	3.95335	2.38941	1.72813	3.03577	2.51966	5.64109	3.72379	1.90471	1.55673	2.88704	74.5011	72.7158	56.9656	20.7354	29.3534	32.3055	77.0207	78.3569	60.6894	22.6401	30.9101	35.1925	106.324	228.621	209.619	123.671	136.389	209.133	3143.79	2947.01	3206.69	1346.32	2571.73	2340.17	3250.11	3175.64	3416.31	1469.99	2708.12	2549.3
8039	Prairie Gateway	PG	Colorado	CO	Elbert	PG25	4802.47	12.6054	13.0183	23.2635	19.0592	19.0313	11.3475	12.5342	12.88	23.1865	18.8894	18.9776	11.3007	171.818	177.484	187.427	171.701	160.783	132.192	184.353	190.364	210.613	190.591	179.761	143.493	75.5389	68.1202	153.958	103.639	100.537	74.2855	1035.49	938.68	1244.51	942.053	851.775	868.966	1111.03	1006.8	1398.46	1045.69	952.312	943.251
8041	Prairie Gateway	PG	Colorado	CO	El Paso	PG25	5528.56	18.3493	27.823	19.6897	24.2669	12.9346	10.0039	10.0341	14.2104	14.6685	14.9344	9.81499	7.10135	115.673	119.135	125.597	86.2998	87.0574	68.574	125.707	133.345	140.265	101.234	96.8723	75.6754	151.724	223.014	255.93	186.801	151.223	180.807	1749.07	1869.66	2191.37	1079.45	1341.32	1745.96	1900.8	2092.68	2447.3	1266.25	1492.54	1926.77
8043	Prairie Gateway	PG	Colorado	CO	Fremont	PG25	3956.74	4.53151	10.5195	5.19115	10.0012	4.37161	3.77056	4.02705	9.75172	4.85216	9.40363	4.19083	3.62277	65.4535	86.3093	67.7808	53.0221	66.5844	77.3689	69.4805	96.061	72.633	62.4257	70.7753	80.9917	192.603	514.547	248.838	282.283	160.253	200.311	3130.46	4554.09	3476.08	1591.64	2546.12	4277.9	3323.06	5068.64	3724.92	1873.93	2706.37	4478.21
8045	Basin and Range	BR	Colorado	CO	Garfield	BR23	7686.12	6.1801	7.73095	14.6512	12.1692	5.95886	3.07995	6.01448	7.42664	14.5275	11.9178	5.86844	2.99949	79.2847	76.5826	81.2764	52.673	46.8549	44.3235	85.2992	84.0093	95.8038	64.5908	52.7233	47.323	147.329	183.983	438.019	296.751	220.994	123.349	1942.14	1897.22	2450.58	1311.55	1764.46	1822.73	2089.47	2081.2	2888.6	1608.3	1985.45	1946.08
8047	Basin and Range	BR	Colorado	CO	Gilpin	BR24	389.878	0.469377	0.743822	0.31699	54.2486	0.194407	0.185917	0	0	0	53.6249	0	0	17.9328	23.4087	20.5244	11.7168	26.6231	9.76864	17.9328	23.4087	20.5244	65.3418	26.6231	9.76864	0	0	0	19134.4	0	0	405.048	7567.84	1030.3	4180.78	8354.7	2419.33	405.048	7567.84	1030.3	23315.1	8354.7	2419.33
8049	Basin and Range	BR	Colorado	CO	Grand	BR32	4840.41	6.81161	9.0199	5.72307	0.0878144	1.76811	1.15927	6.74633	8.9166	5.6798	0	1.73844	1.1352	72.5881	69.2154	56.4334	37.005	38.9311	47.603	79.3345	78.132	62.1132	37.005	40.6696	48.7382	150.689	237.434	176.952	0	53.5482	38.9479	1621.36	1843.09	1758.17	891.162	1199.18	1633.23	1772.05	2080.52	1935.12	891.162	1252.72	1672.17
8051	Basin and Range	BR	Colorado	CO	Gunnison	BR23	8487.75	2.05602	3.39725	4.18833	4.61881	1.20348	0.74011	2.01632	3.3275	4.16196	4.57157	1.18822	0.727134	60.5544	55.3792	28.1253	21.3169	17.9655	33.8703	62.5707	58.7067	32.2872	25.8884	19.1537	34.5975	90.4784	146.154	228.177	163.6	73.6687	36.6321	2717.26	2432.42	1541.96	762.854	1113.85	1706.34	2807.74	2578.57	1770.13	926.454	1187.52	1742.98
8053	Basin and Range	BR	Colorado	CO	Hinsdale		2910.95	2.97669	3.01139	0.582885	0.00444964	0.171473	0.0421641	2.9736	3.00624	0.580391	0	0.170043	0.0410358	4.25665	11.0313	4.25409	5.78376	5.52785	8.01609	7.23026	14.0376	4.83448	5.78376	5.6979	8.05712	1091.86	1167.35	207.187	0	155.417	26.0755	1562.97	4283.56	1518.62	991.26	5052.41	5093.69	2654.82	5450.91	1725.8	991.26	5207.82	5119.76
8055	Prairie Gateway	PG	Colorado	CO	Huerfano	PG19	4125.73	6.25634	8.46929	6.2496	1.38398	1.18431	0.290872	6.19842	8.38809	6.21695	1.33129	1.16976	0.27988	96.6245	107.613	147.352	113.864	81.8588	79.1793	102.823	116.001	153.569	115.195	83.0285	79.4592	178.187	303.108	227.54	22.5489	33.3405	11.3743	2777.68	3888.63	5393.08	1928.57	2333.14	3217.83	2955.87	4191.74	5620.62	1951.12	2366.49	3229.21
8057	Basin and Range	BR	Colorado	CO	Jackson	BR32	4220.25	18.1885	17.9231	32.0303	36.1959	8.84233	7.22849	18.1788	17.9087	32.0263	36.1895	8.8406	7.22714	134.446	165.635	121.11	94.9548	73.9369	67.8879	152.625	183.544	153.136	131.144	82.7775	75.115	183.185	188.162	386.825	349.62	114.855	114.999	1354.8	1740.29	1462.81	917.341	960.568	1080.24	1537.98	1928.45	1849.64	1266.96	1075.42	1195.24
8059	Northern Great Plains	GP	Colorado	CO	Jefferson	GP2	2002	50.1843	69.1958	29.4286	53.5118	12.9826	12.2355	15.6234	12.7163	9.58976	19.9128	2.87423	3.50045	44.8505	46.6743	53.7221	40.415	32.1152	33.5541	60.4739	59.3905	63.3119	60.3277	34.9894	37.0546	372.337	424.567	324.805	531.708	93.4412	171.166	1068.88	1558.34	1819.57	1079.15	1044.07	1640.74	1441.22	1982.91	2144.37	1610.86	1137.51	1811.91
8061	Prairie Gateway	PG	Colorado	CO	Kiowa	PG26	4631.36	32.9696	47.8102	53.6947	40.1749	60.5473	54.1048	32.9605	47.7977	53.6909	40.1693	60.5458	54.1035	102.342	96.3963	114.109	76.4676	101.057	215.845	135.302	144.194	167.8	116.637	161.602	269.949	75.3245	110.305	124.487	92.2766	112.346	86.7992	233.881	222.459	264.573	175.661	187.517	346.285	309.206	332.764	389.061	267.937	299.863	433.084
8063	Prairie Gateway	PG	Colorado	CO	Kit Carson	PG26	5604.6	187.895	226.621	242.193	246.749	169.018	175.873	187.85	226.552	242.171	246.71	169.007	175.864	259.476	298.898	273.432	373.077	412.582	446.995	447.326	525.45	515.603	619.787	581.588	622.859	302.604	377.043	399.791	402.127	264.243	279.2	417.985	497.446	451.398	608.101	645.074	709.647	720.59	874.489	851.189	1010.23	909.317	988.848
8065	Basin and Range	BR	Colorado	CO	Lake	BR23	991.123	0.942366	1.15021	0.973042	0.342511	0.598251	0.0796893	0.595284	0.602347	0.774827	0	0.499419	0	5.70269	17.5035	23.7623	14.8045	16.554	7.02277	6.29798	18.1058	24.5372	14.8045	17.0534	7.02277	141.409	49.8515	50.4567	0	19.9989	0	1354.66	1448.63	1547.4	921.19	662.896	2160.75	1496.07	1498.48	1597.86	921.19	682.895	2160.75
8067	Basin and Range	BR	Colorado	CO	La Plata	BR13	4411.46	21.0146	38.4079	23.3237	19.7005	18.9055	15.6735	20.6016	37.6916	23.0482	19.1981	18.7381	15.5246	120.843	112.366	120.158	84.7143	90.4816	87.5041	141.444	150.057	143.206	103.912	109.22	103.029	205.779	379.68	275.706	187.51	266.065	197.035	1207.04	1131.9	1437.34	827.412	1284.76	1110.58	1412.82	1511.58	1713.04	1014.92	1550.82	1307.62
8069	Northern Great Plains	GP	Colorado	CO	Larimer	GP2	6840.3	50.9774	59.0154	59.4642	50.7532	26.9805	24.3502	48.7455	55.1004	57.9978	47.9711	26.0507	23.4995	164.275	142.686	128.299	121.792	98.5046	80.582	213.02	197.787	186.297	169.763	124.555	104.082	578.483	710.969	769.798	579.608	366.989	373.325	1949.52	1841.1	1702.9	1471.54	1387.68	1280.17	2528	2552.07	2472.7	2051.15	1754.67	1653.49
8071	Prairie Gateway	PG	Colorado	CO	Las Animas	PG19	12325.9	3.51738	4.05738	5.21469	2.13071	1.58616	0.595624	3.47917	4.00181	5.19611	2.09868	1.5762	0.587932	86.9091	97.6584	106.308	73.1426	68.2992	65.8567	90.3883	101.66	111.504	75.2413	69.8754	66.4447	129.689	128.421	205.809	31.5619	43.8394	25.1998	3239.6	3133.93	4210.67	1099.99	1899.62	2822.74	3369.29	3262.36	4416.48	1131.55	1943.46	2847.94
8073	Prairie Gateway	PG	Colorado	CO	Lincoln	PG26	6690.85	44.0919	40.0203	36.1673	59.9467	37.5224	31.4857	44.0717	39.9816	36.1544	59.9262	37.5168	31.4811	147.51	139.617	127.676	118.967	103.77	81.0589	191.582	179.599	163.831	178.893	141.286	112.54	154.023	138.978	165.734	202.904	107.694	89.4956	515.522	485.316	585.277	402.808	297.876	230.437	669.545	624.295	751.012	605.712	405.57	319.933
8075	Northern Great Plains	GP	Colorado	CO	Logan	GP3	4796.7	140.647	163.679	167.75	176.658	124.697	130.869	140.462	163.412	167.656	176.489	124.644	130.825	403.221	555.391	588.493	648.015	539.202	533.588	543.682	718.803	756.149	824.503	663.846	664.413	299.059	359.39	379.321	366.969	245.001	300.501	858.502	1221.46	1331.46	1347.4	1059.86	1225.64	1157.56	1580.85	1710.78	1714.37	1304.86	1526.14
8077	Basin and Range	BR	Colorado	CO	Mesa	BR22	8697.69	24.896	34.1527	31.4848	32.0345	18.4429	19.3133	24.2455	33.0205	31.0793	31.2897	18.1756	19.0763	94.9343	96.8012	115.153	87.0069	44.6785	50.5129	119.18	129.822	146.232	118.297	62.8541	69.5893	533.647	754.895	722.27	560.784	297.793	574.234	2089.52	2213.01	2676.11	1559.37	732.022	1520.54	2623.16	2967.91	3398.38	2120.15	1029.81	2094.77
8079	Basin and Range	BR	Colorado	CO	Mineral		2267.71	0.266789	0.00837849	0.00337204	0.00629686	0.00189297	0.0013054	0.260174	0	0	0	0	0	4.34501	5.48791	4.07721	5.04259	2.60188	2.4963	4.60518	5.48791	4.07721	5.04259	2.60188	2.4963	44.1427	0	0	0	0	0	737.199	963.761	14932.8	8775.41	830.296	2590.44	781.342	963.761	14932.8	8775.41	830.296	2590.44
8081	Basin and Range	BR	Colorado	CO	Moffat	BR31	12332.9	2.00748	4.2866	4.78514	5.01128	3.20884	1.41094	1.97789	4.24143	4.76977	4.98516	3.2008	1.40443	41.884	45.2635	59.0432	63.8414	47.4761	43.9541	43.8618	49.505	63.813	68.8265	50.6769	45.3585	48.2416	103.968	139.575	93.9871	72.1764	35.7913	1021.57	1109.52	1727.75	1203.63	1070.56	1120.15	1069.81	1213.49	1867.33	1297.61	1142.74	1155.94
8083	Basin and Range	BR	Colorado	CO	Montezuma	BR12	5288.56	8.75966	39.1558	28.3292	28.3459	18.2594	26.6685	8.59231	38.8869	28.2287	28.1755	18.2043	26.6226	87.7266	87.1979	99.6063	67.3742	81.7132	68.8082	96.3189	126.085	127.835	95.5497	99.9175	95.4308	104.438	437.222	358.453	309.563	228.935	357.269	1066.3	980.401	1264.82	740.237	1027.61	923.392	1170.73	1417.62	1623.27	1049.8	1256.55	1280.66
8085	Basin and Range	BR	Colorado	CO	Montrose	BR22	5816.28	49.046	61.8218	56.4594	40.0934	35.5442	37.474	48.8384	61.4843	56.3259	39.8452	35.4562	37.3991	161.837	151.196	167.689	125.859	121.813	73.3934	210.675	212.681	224.015	165.705	157.269	110.792	671.799	907.766	907.641	537.147	546.405	768.348	2226.15	2232.29	2702.15	1696.69	1877.22	1507.83	2897.95	3140.05	3609.8	2233.84	2423.63	2276.18
8087	Northern Great Plains	GP	Colorado	CO	Morgan	GP3	3355.64	280.652	358.124	339.466	377.259	144.726	182.403	280.274	357.524	339.252	376.89	144.613	182.307	859.554	875.259	958.364	1081.42	934.518	770.752	1139.83	1232.78	1297.62	1458.31	1079.13	953.059	676.246	811.041	822.149	813.242	371.284	497.917	2073.93	1985.52	2322.52	2333.46	2399.3	2105.08	2750.18	2796.56	3144.67	3146.7	2770.59	2602.99
8089	Prairie Gateway	PG	Colorado	CO	Otero	PG20	3287.06	62.3646	71.243	80.5315	43.2053	36.1917	39.2688	62.0001	70.7338	80.368	42.96	36.1218	39.2113	330.644	356.438	326.714	304.531	290.49	274.821	392.644	427.171	407.082	347.491	326.611	314.033	250.785	722.713	1003.23	365.657	315.786	428.618	1337.42	3641.85	4078.33	2592.03	2539.53	3004.07	1588.21	4364.57	5081.56	2957.69	2855.31	3432.69
8091	Basin and Range	BR	Colorado	CO	Ouray	BR23	1398.1	14.1292	15.7521	14.6567	14.0302	9.81119	6.46396	14.0706	15.6484	14.6109	13.9402	9.78042	6.43646	137.661	113.461	141.922	109.746	93.3212	82.7726	151.732	129.109	156.533	123.686	103.102	89.2091	311.147	289.627	344.531	313.911	332.832	220.863	3044.16	2099.97	3346.57	2471.29	3175.76	2840.29	3355.31	2389.6	3691.11	2785.21	3508.59	3061.15
8093	Basin and Range	BR	Colorado	CO	Park	BR24	5722.73	2.85948	2.02106	2.16105	1.26582	0.677314	0.266341	2.81876	1.94627	2.12025	1.17651	0.64871	0.243523	34.2222	43.1222	34.3903	27.4479	27.7266	24.2436	37.0409	45.0685	36.5105	28.6244	28.3753	24.4872	180.782	157.335	118.551	36.4459	16.4106	33.9248	2194.85	3485.96	1922.89	850.282	701.406	3377.33	2375.63	3643.29	2041.44	886.728	717.816	3411.26
8095	Prairie Gateway	PG	Colorado	CO	Phillips	PG31	1777.24	402.224	517.849	642.239	714.185	328.216	480.947	402.123	517.701	642.189	714.105	328.193	480.928	236.938	258.129	243.946	359.846	328.514	299.8	639.061	775.83	886.135	1073.95	656.707	780.728	482.473	568.558	725.837	808.329	405.303	569.631	284.282	283.487	275.721	407.327	405.7	355.095	766.756	852.045	1001.56	1215.66	811.003	924.727
8097	Basin and Range	BR	Colorado	CO	Pitkin		2528.15	2.33333	4.82329	4.03766	2.90744	0.935209	0.497431	2.10075	4.4056	3.88812	2.66314	0.85658	0.425243	15.526	23.3672	13.4904	14.7689	19.2296	23.8511	17.6268	27.7728	17.3785	17.4321	20.0862	24.2764	97.0334	341.938	237.507	338.636	111.833	55.2417	717.146	1813.63	824.062	1877.96	2510.57	3098.41	814.179	2155.57	1061.57	2216.6	2622.4	3153.65
8099	Prairie Gateway	PG	Colorado	CO	Prowers	PG20	4241.9	75.9285	81.3303	92.7275	106.165	62.4592	63.5536	75.7759	81.1158	92.6557	106.051	62.4289	63.5295	359.826	347.782	356.205	400.602	353.902	277.866	435.602	428.898	448.86	506.653	416.331	341.396	169.845	177.959	218.071	208.533	118.444	138.591	806.519	762.994	838.352	787.721	671.448	606.174	976.364	940.952	1056.42	996.254	789.893	744.765
8101	Prairie Gateway	PG	Colorado	CO	Pueblo	PG25	6222.55	26.1505	35.1467	30.5288	22.6669	11.4917	12.0873	24.5636	32.7625	29.718	21.213	11.0173	11.678	136.885	125.779	103.539	80.0279	111.876	90.7624	161.449	158.541	133.257	101.241	122.893	102.44	367.598	546.204	508.143	277.464	230.366	202.891	2048.51	2096.94	1770.38	1046.76	2339.28	1576.88	2416.11	2643.14	2278.53	1324.22	2569.64	1779.77
8103	Basin and Range	BR	Colorado	CO	Rio Blanco	BR22	8312.98	7.69038	12.1872	10.2643	8.39174	3.93501	3.5299	7.66705	12.1542	10.2541	8.37625	3.92988	3.5253	81.3434	81.1395	79.2667	44.169	55.8563	41.4974	89.0104	93.2938	89.5208	52.5452	59.7861	45.0227	261.533	474.181	376.2	235.165	146.252	169.406	2774.73	3165.54	2908.11	1240.05	2078.72	1994.13	3036.26	3639.72	3284.31	1475.22	2224.97	2163.54
8105	Basin and Range	BR	Colorado	CO	Rio Grande	BR13	2379.64	226.589	318.125	329.422	337.563	204.947	193.846	226.341	317.776	329.3	337.363	204.889	193.798	134.424	121.167	109.71	62.8128	70.4617	99.4756	360.765	438.943	439.01	400.175	275.35	293.273	1110.27	1550.93	1439.76	1789.3	1053.41	1081.4	659.389	591.362	479.675	333.146	362.271	555.08	1769.66	2142.29	1919.44	2122.45	1415.68	1636.48
8107	Basin and Range	BR	Colorado	CO	Routt	BR32	6135.19	9.77329	10.436	15.2073	15.2473	6.28184	4.00559	9.68315	10.2766	15.1457	15.1327	6.24259	3.9719	99.735	94.3811	103.449	79.5832	77.4832	101.92	109.418	104.658	118.595	94.7159	83.7258	105.892	127.202	145.301	224.419	168.428	72.8707	51.3303	1310.17	1334.45	1532.84	885.767	904.473	1317.15	1437.37	1479.75	1757.26	1054.2	977.344	1368.48
8109	Basin and Range	BR	Colorado	CO	Saguache	BR23	8185.47	58.2448	90.9965	86.1344	120.02	61.5344	56.777	58.2304	90.9729	86.1254	120.003	61.5294	56.7728	70.7606	67.824	75.1747	58.9157	44.5797	50.0168	128.991	158.797	161.3	178.919	106.109	106.79	762.209	1248.05	1241.93	1399.44	1052.65	995.809	926.224	930.47	1084.02	687.056	762.674	877.308	1688.43	2178.52	2325.96	2086.5	1815.33	1873.12
8111	Basin and Range	BR	Colorado	CO	San Juan		1006.03	0.0278321	0.0238561	0.00686567	0.012064	0.00420087	0.00361714	0	0	0	0	0	0	0	0	0	0	0	0	0	0	0	0	0	0				0						0						0
8113	Basin and Range	BR	Colorado	CO	San Miguel	BR22	3338.49	3.86252	8.88755	2.88417	2.71754	3.67118	0.959555	3.83017	8.81716	2.85235	2.65359	3.65105	0.94222	53.2943	58.8085	52.8649	43.4521	35.1465	23.2276	57.1245	67.6256	55.7173	46.1057	38.7976	24.1698	145.282	320.333	84.2762	100.843	169.145	53.2028	2021.5	2136.55	1561.96	1651.29	1628.26	1311.56	2166.78	2456.88	1646.23	1752.13	1797.41	1364.76
8115	Northern Great Plains	GP	Colorado	CO	Sedgwick	GP3	1432.22	265.853	303.403	315.316	316.627	220.338	261.427	265.773	303.293	315.282	316.573	220.324	261.416	245.433	245.918	325.99	252.9	164.861	202.916	511.206	549.212	641.272	569.473	385.185	464.332	421.054	523.822	565.355	606.32	397.023	446.595	388.829	424.729	584.556	484.37	297.078	346.657	809.883	948.551	1149.91	1090.69	694.101	793.252
8117	Basin and Range	BR	Colorado	CO	Summit	BR23	1612.67	2.97395	3.22819	3.6559	1.9432	2.04226	0.936747	2.56159	2.34332	3.23814	1.09867	1.76488	0.691335	19.0936	21.3232	32.2271	17.77	19.5656	9.77855	21.6552	23.6665	35.4653	18.8687	21.3305	10.4699	97.3481	183.496	182.672	79.4736	98.7923	47.3687	725.615	1669.73	1818.02	1285.41	1095.22	670.004	822.963	1853.23	2000.69	1364.89	1194.01	717.372
8119	Basin and Range	BR	Colorado	CO	Teller	BR24	1459.1	1.84771	3.34109	1.3707	1.64242	0.469163	0.274123	1.34809	2.45356	0.947367	0.850012	0.212024	0.0545782	29.4499	53.7427	56.6249	33.8849	45.4904	24.9873	30.798	56.1963	57.5723	34.7349	45.7024	25.0419	140.357	217.676	70.5881	27.4471	8.64186	5.8462	3066.2	4767.98	4219.11	1094.15	1854.14	2676.54	3206.56	4985.66	4289.7	1121.6	1862.78	2682.39
8121	Prairie Gateway	PG	Colorado	CO	Washington	PG26	6537.08	120.273	96.9367	154.045	162.504	76.3587	82.4279	120.249	96.9049	154.034	162.487	76.3538	82.424	140.972	150.803	149.679	176.228	164.907	181.161	261.221	247.708	303.713	338.715	241.261	263.585	230.869	189.463	291.868	305.842	144.357	190.291	270.655	294.841	283.615	331.706	311.781	418.243	501.524	484.304	575.483	637.548	456.138	608.535
8123	Northern Great Plains	GP	Colorado	CO	Weld	GP2	10410.7	183.823	266.564	243.73	267.956	134.58	141.062	182.947	265.174	243.205	266.824	134.157	140.665	838.845	875.349	925.452	808.81	785.529	759.899	1021.79	1140.52	1168.66	1075.63	919.685	900.564	491.559	735.296	709.148	781.703	349.353	425.633	2253.88	2427.24	2698.48	2369.54	2045.57	2299.36	2745.44	3162.54	3407.62	3151.24	2394.92	2724.99
8125	Prairie Gateway	PG	Colorado	CO	Yuma	PG31	6151.99	336.635	443.323	449.786	441.351	325.572	314.715	336.579	443.242	449.76	441.308	325.558	314.703	298.803	540.334	609.931	689.801	598.874	618.105	635.383	983.577	1059.69	1131.11	924.433	932.808	720.789	967.675	1079.9	953.177	709.253	787.952	639.891	1179.64	1464.48	1489.9	1304.69	1547.61	1360.68	2147.32	2544.38	2443.07	2013.94	2335.56
9001	Northern Crescent	NC	Connecticut	CT	Fairfield		1686.03	73.2936	54.5982	69.8619	108.749	156.647	41.2832	22.9735	2.60019	4.25734	13.4987	16.1548	7.05314	24.0943	13.5913	8.41209	9.09573	12.312	13.1388	47.0678	16.1915	12.6694	22.5944	28.4668	20.1919	1394.23	216.662	280.919	1062.32	1012.71	590.184	1462.25	1132.5	555.068	715.814	771.817	1099.41	2856.48	1349.16	835.987	1778.13	1784.53	1689.59
9003	Northern Crescent	NC	Connecticut	CT	Hartford	NC11	1943.99	282.059	115.947	132.496	226.016	212.475	83.6081	239.369	71.6871	79.2093	149.78	97.9064	56.6008	65.3174	50.1216	56.0845	27.1221	27.3766	32.2853	304.686	121.809	135.294	176.902	125.283	88.8861	3011.91	971.571	1140.38	2339.98	1587.98	1058.82	821.871	679.295	807.449	423.724	444.032	603.953	3833.78	1650.87	1947.83	2763.7	2032.02	1662.77
9005	Northern Crescent	NC	Connecticut	CT	Litchfield	NC11	2455.48	73.3242	25.1189	23.8151	44.3755	38.0051	27.3638	69.4647	20.8982	18.5635	36.7748	26.5648	24.7588	115.611	98.5152	91.5355	66.6535	61.9085	68.0719	185.075	119.413	110.099	103.428	88.4733	92.8307	884.266	265.382	251.572	535.79	411.48	403.695	1471.69	1251.03	1240.49	971.108	958.943	1109.92	2355.96	1516.41	1492.06	1506.9	1370.42	1513.61
9007	Northern Crescent	NC	Connecticut	CT	Middlesex	NC11	992.896	125.755	23.504	30.5025	55.2279	51.0041	18.2085	115.984	12.9319	16.991	35.0791	20.2857	11.024	60.6822	50.282	31.1657	28.2241	26.7282	34.2054	176.666	63.2138	48.1567	63.3032	47.0139	45.2293	2508.96	306.169	521.614	1010.41	672.037	349.99	1312.68	1190.45	956.77	812.96	885.465	1085.96	3821.64	1496.62	1478.38	1823.37	1557.5	1435.95
9009	Northern Crescent	NC	Connecticut	CT	New Haven	NC11	1604.94	108.471	78.4977	84.5022	170.884	174.968	71.1299	57.5761	25.3667	19.5322	77.7931	34.6328	38.1572	55.8821	49.9593	39.092	30.1572	25.9623	33.2663	113.458	75.326	58.6242	107.95	60.5951	71.4235	1566.87	603.742	578.769	2224.36	996.877	1074.23	1520.77	1189.06	1158.36	862.292	747.304	936.54	3087.64	1792.8	1737.13	3086.65	1744.18	2010.77
9011	Northern Crescent	NC	Connecticut	CT	New London	NC11	1779.73	95.5964	114.076	132.025	283.147	90.3797	45.3792	85.6899	103.843	119.218	264.872	62.8158	38.8815	531.186	583.414	555.001	87.4168	80.7339	88.0475	616.876	687.257	674.219	352.289	143.55	126.929	1101.54	1608.89	1750.12	4239.85	1100.17	749.184	6828.38	9039.09	8147.37	1399.3	1413.99	1696.53	7929.92	10648	9897.48	5639.15	2514.16	2445.71
9013	Northern Crescent	NC	Connecticut	CT	Tolland	NC11	1079.4	100.989	35.6642	45.3844	192.166	70.676	63.0152	93.3332	27.4791	35.0908	176.534	46.222	57.2507	180.385	158.85	149.217	117.662	122.833	118.801	273.718	186.329	184.307	294.196	169.055	176.051	1093.25	373.586	563.595	2725.68	733.104	823.415	2112.92	2159.61	2396.58	1816.71	1948.19	1708.67	3206.17	2533.19	2960.17	4542.39	2681.3	2532.08
9015	Northern Crescent	NC	Connecticut	CT	Windham	NC11	1352.48	106.401	33.8887	28.0852	70.2372	42.3747	24.3408	102.228	29.2743	22.2485	61.7924	29.1015	21.2475	477.943	254.144	226.742	133.752	126.567	110.172	580.171	283.419	248.991	195.544	155.668	131.42	992.946	331.638	259.541	798.955	386.869	353.48	4642.28	2879.11	2645.07	1729.37	1682.56	1832.85	5635.22	3210.75	2904.62	2528.33	2069.42	2186.33
10001	Southern Seaboard	SS	Delaware	DE	Kent	SS4	1566.19	657.237	724.751	810.751	436.108	297.647	226.336	649.019	715.51	799.293	424.42	284.406	223.56	475.684	552.066	694.616	613.679	868.841	912.682	1124.7	1267.58	1493.91	1038.1	1153.25	1136.24	1474.26	1666.37	1842.98	1029.42	751.141	586.973	1080.52	1285.72	1601.62	1488.46	2294.68	2396.31	2554.78	2952.09	3444.61	2517.88	3045.82	2983.28
10003	Southern Seaboard	SS	Delaware	DE	New Castle	SS4	1260.33	406.039	510.934	519.271	285.668	198.933	148.905	338.261	435.311	428.23	195.633	111.22	131.796	206.423	323.392	333.28	276.294	32.6496	28.3452	544.684	758.703	761.51	471.927	143.87	160.142	1347.8	1846.11	2005.32	1016.36	667.229	731.998	822.488	1371.48	1560.69	1435.42	195.87	157.429	2170.28	3217.59	3566.01	2451.79	863.1	889.427
10005	Southern Seaboard	SS	Delaware	DE	Sussex	SS4	2482.87	381.939	536.752	656.766	369.691	311.623	264.64	377.315	531.309	648.999	361.15	302.244	262.678	2773.02	2750.9	2613.15	3113.58	3016.84	2477.61	3150.34	3282.21	3262.15	3474.73	3319.09	2740.29	915.897	1275.61	1576.15	932.195	791.364	683.808	6731.26	6604.6	6346.25	8036.73	7898.99	6449.76	7647.15	7880.21	7922.39	8968.93	8690.35	7133.57
11001	Southern Seaboard	SS	District of Columbia	DC	District of Columbia		155.936	0	0	0	0	0	0	0	0	0	0	0	0	0	0	0	0	0	0	0	0	0	0	0	0													#VALUE!	#VALUE!	#VALUE!	#VALUE!	#VALUE!	#VALUE!
12001	Fruitful Rim	FR	Florida	FL	Alachua		2506.7	226.078	146.777	130.059	185.891	136.597	123.4	202.448	126.253	106.78	170.03	119.281	123.4	274.695	253.757	307.189	281.604	301.465	261.729	477.143	380.01	413.968	451.634	420.746	385.129	1504.68	982.372	877.58	1312.08	1125.68	1301.14	2041.66	1974.48	2524.66	2173.08	2844.99	2759.68	3546.34	2956.85	3402.24	3485.17	3970.67	4060.82
12003	Fruitful Rim	FR	Florida	FL	Baker		1527.11	53.5762	23.7205	24.088	23.2037	13.9041	7.17141	51.3557	21.7312	21.8267	21.6159	12.0771	7.17141	183.124	200.706	199.732	194.798	82.7783	102.284	234.479	222.437	221.558	216.414	94.8554	109.455	1958.12	929.755	1677.15	2223.81	970.69	614.764	6982.24	8587.07	15347.3	20040.6	6653.27	8768.2	8940.36	9516.82	17024.4	22264.4	7623.96	9382.97
12005	Fruitful Rim	FR	Florida	FL	Bay		1972.25	31.0767	20.3397	26.3025	20.8306	14.3611	4.55476	11.0767	3.16592	6.37839	7.70861	0	4.55476	12.7881	7.97991	2.53716	5.90659	8.25239	7.52743	23.8648	11.1458	8.91555	13.6152	8.25239	12.0822	1507.89	545.396	1006.98	1262.37	0	825.505	1740.88	1374.71	400.549	967.272	1473.74	1364.27	3248.77	1920.1	1407.53	2229.65	1473.74	2189.78
12007	Fruitful Rim	FR	Florida	FL	Bradford		770.797	79.0195	79.5125	87.7342	58.5611	58.3538	31.8986	71.4209	73.3565	80.7686	54.0388	53.3256	31.8986	511.87	473.252	624.749	487.1	208.165	257.789	583.29	546.609	705.518	541.139	261.491	289.687	802.75	984.99	1498.23	568.75	1189.74	662.92	5753.26	6354.56	11588.9	5126.65	4644.35	5357.39	6556.01	7339.55	13087.1	5695.4	5834.09	6020.31
12009	Fruitful Rim	FR	Florida	FL	Brevard		2793.78	184.044	131.611	163.71	110.647	101.178	30.2453	131.21	81.6592	107.442	72.1231	58.6677	30.2453	111.726	130.418	190.003	166.703	123.015	141.16	242.936	212.077	297.445	238.826	181.682	171.405	3278.98	1590.92	2775.03	2154.89	1831.42	1079.8	2792.07	2540.85	4907.4	4980.74	3840.12	5039.62	6071.05	4131.77	7682.43	7135.62	5671.53	6119.42
12011	Fruitful Rim	FR	Florida	FL	Broward		3174.26	319.18	237.333	256.413	205.58	196.828	20.0806	109.977	52.7106	31.6467	44.7136	34.2531	20.0806	57.4634	44.5379	24.1055	22.6499	11.6336	19.841	167.44	97.2485	55.7522	67.3635	45.8867	39.9216	6007.52	2830.23	3778.79	5021.8	5536.22	3669.79	3138.96	2391.41	2878.33	2543.82	1880.31	3626	9146.48	5221.64	6657.13	7565.62	7416.52	7295.79
12013	Fruitful Rim	FR	Florida	FL	Calhoun		1488.56	139.056	105.883	72.9821	91.9862	43.006	77.1058	137.952	104.867	71.8025	91.2214	42.1529	77.1058	50.5474	57.2048	37.5647	114.719	55.4305	50.057	188.499	162.072	109.367	205.94	97.5834	127.163	1572.65	1267.94	970.18	1389.86	936.698	1500.08	576.238	691.661	507.566	1747.88	1231.74	973.848	2148.89	1959.61	1477.75	3137.74	2168.44	2473.92
12015	Fruitful Rim	FR	Florida	FL	Charlotte		1836.65	181.65	187.505	200.352	193.975	105.965	79.7767	166.283	170.802	180.732	179.899	90.901	79.7767	226.981	210.761	299.387	211.022	220.938	230.902	393.264	381.564	480.119	390.921	311.839	310.678	3154.31	2176.13	1840.06	1947.3	1436.41	1962.72	4305.72	2685.23	3048.11	2284.19	3491.23	5680.8	7460.04	4861.35	4888.17	4231.49	4927.64	7643.52
12017	Fruitful Rim	FR	Florida	FL	Citrus		1603.59	46.2631	36.717	36.3403	39.3256	43.5054	14.931	30.2434	21.1993	17.98	26.2995	28.2301	14.931	117.039	116.708	103.887	79.5692	58.3836	69.8649	147.282	137.908	121.867	105.869	86.6136	84.7959	646.183	557.903	344.837	845.132	1155.13	815.054	2500.66	3071.42	1992.44	2556.95	2388.97	3813.8	3146.84	3629.32	2337.27	3402.08	3544.11	4628.85
12019	Fruitful Rim	FR	Florida	FL	Clay		1628.08	76.3503	54.4465	36.9566	35.0653	40.8423	14.4426	57.2953	36.4344	14.664	18.4846	19.6292	14.4426	178.359	180.595	157.82	163.912	60.124	81.4246	235.654	217.029	172.484	182.397	79.7533	95.8672	3032.13	2149.87	750.275	906.995	1383.98	1111.18	9438.94	10656.3	8074.76	8042.79	4239.09	6264.6	12471.1	12806.1	8825.03	8949.79	5623.07	7375.78
12021	Fruitful Rim	FR	Florida	FL	Collier		5326.95	301.455	313.975	219.866	250.923	133.398	89.4441	295.517	307.344	210.539	243.16	124.297	89.4441	104.234	94.923	130.752	46.8142	31.8758	35.0068	399.751	402.267	341.291	289.974	156.173	124.451	6497.21	4616.81	4004.16	3502	2341.96	1758.63	2291.68	1425.9	2486.73	674.221	600.595	688.298	8788.89	6042.72	6490.89	4176.23	2942.56	2446.93
12023	Fruitful Rim	FR	Florida	FL	Columbia		2072.56	104.082	63.4357	59.7257	40.3168	69.5332	75.3241	99.6074	59.5289	54.7602	36.8284	65.4044	75.3241	152.924	154.796	192.272	202.943	283.411	438.235	252.531	214.325	247.033	239.772	348.815	513.559	1013.53	614.313	606.14	706.099	1115.16	1156.51	1556.04	1597.43	2128.26	3890.96	4832.24	6728.55	2569.56	2211.74	2734.4	4597.06	5947.41	7885.06
12027	Fruitful Rim	FR	Florida	FL	DeSoto		1653.84	758.096	625.795	753.806	831.373	490.45	361.326	755.296	623.231	750.647	829.172	488.093	361.326	503.129	428.751	524.965	622.873	659.978	600.533	1258.42	1051.98	1275.61	1452.04	1148.07	961.858	3560.12	2840.39	2422.51	2937.52	2184.4	2367.1	2371.52	1954.04	1694.18	2206.66	2953.65	3934.17	5931.63	4794.44	4116.69	5144.18	5138.05	6301.27
12029	Fruitful Rim	FR	Florida	FL	Dixie		1841.47	7.08837	11.6961	16.6652	29.9482	19.0793	33.3509	6.28738	10.9261	15.7072	29.2922	18.3203	33.3509	67.1473	36.3165	51.1181	57.6825	116.58	128.398	73.4347	47.2426	66.8253	86.9747	134.9	161.749	493.359	591.032	1121.86	1570.34	1090.15	1431.15	5268.92	1964.5	3651.01	3092.32	6937.11	5509.79	5762.28	2555.53	4772.87	4662.66	8027.26	6940.94
12031	Fruitful Rim	FR	Florida	FL	Duval		1966.03	207.523	171.177	191.076	131.624	136.456	8.61046	30.3348	20.4672	21.8579	18.1143	15.118	8.61046	152.398	144.808	144.121	108.469	33.9388	39.8265	182.732	165.276	165.979	126.584	49.0567	48.437	1182	761.587	954.339	825.073	1293.06	754.255	5938.17	5388.34	6292.45	4940.57	2902.81	3488.7	7120.17	6149.93	7246.79	5765.65	4195.87	4242.96
12033	Fruitful Rim	FR	Florida	FL	Escambia		1775.35	272.02	130.887	145.194	107.36	144.038	76.6246	208.816	80.3711	89.8914	71.5585	108.721	76.6246	76.1571	72.5259	69.1042	76.5197	99.4706	45.8824	284.973	152.897	158.996	148.078	208.191	122.507	2051.13	910.608	1128.59	799.894	912.033	837.593	748.064	821.721	867.607	855.351	834.436	501.547	2799.19	1732.33	1996.2	1655.25	1746.47	1339.14
12035	Fruitful Rim	FR	Florida	FL	Flagler		1328.4	181.598	86.3824	136.819	97.7751	142.768	45.6934	178.266	81.5608	129.745	91.559	131.8	45.6934	104.03	83.1967	84.7416	80.3985	56.4975	46.9458	282.296	164.758	214.486	171.958	188.297	92.6392	5113.74	3036.13	3365.14	3597.2	4983.16	2749.59	2984.21	3097.03	2197.91	3158.72	2136.09	2824.96	8097.95	6133.17	5563.05	6755.92	7119.25	5574.55
12037	Fruitful Rim	FR	Florida	FL	Franklin		1433.31	3.4354	2.1412	2.09525	0.572114	0.679131	0.124849	2.43841	1.29072	1.08908	0	0	0.124849	0.131501	0	8.76424	0	0.674631	6.24392	2.56991	1.29072	9.85333	0	0.674631	6.36877			330.665		0	55.4815			2660.98		1859.84	2774.74	#VALUE!	#VALUE!	2991.64	#VALUE!	1859.84	2830.22
12039	Fruitful Rim	FR	Florida	FL	Gadsden		1371.31	207.646	171.937	169.683	238.912	118.353	59.5835	199.451	165.691	162.848	234.644	114.004	59.5835	91.8039	88.921	83.4481	52.2119	76.1864	48.8457	291.255	254.612	246.296	286.856	190.19	108.429	2388.52	2524.08	2315.95	5212.8	2549.57	1545.02	1099.39	1354.59	1186.76	1159.93	1703.82	1266.58	3487.91	3878.67	3502.71	6372.73	4253.39	2811.6
12041	Fruitful Rim	FR	Florida	FL	Gilchrist		920.289	258.694	196.583	146.157	131.668	229.022	244.653	257.081	194.876	143.778	130.011	227.071	244.653	343.66	358.052	583.002	446.212	559.008	509.422	600.742	552.928	726.78	576.224	786.079	754.074	1325.92	1019.07	750.742	1107.91	1572.12	1271.86	1772.46	1872.38	3044.16	3802.46	3870.27	2648.29	3098.38	2891.45	3794.9	4910.37	5442.4	3920.14
12043	Fruitful Rim	FR	Florida	FL	Glades		2557.8	98.9974	159.842	144.988	131.815	114.648	171.699	98.6467	159.535	144.567	131.499	114.296	171.699	206.774	298.948	392.126	408.015	324.329	424.34	305.42	458.483	536.693	539.514	438.625	596.04	1923.17	2332.16	2209.15	1137.87	1421.97	1921.66	4031.17	4370.17	5992.15	3530.58	4035.01	4749.21	5954.33	6702.33	8201.3	4668.45	5456.98	6670.87
12045	Fruitful Rim	FR	Florida	FL	Gulf		1512.48	56.1944	9.79251	3.0598	2.20708	3.58675	0.35494	54.8859	8.79151	1.88202	1.30812	2.62018	0.35494	44.4676	7.64767	5.18736	7.19766	6.97603	15.2273	99.3535	16.4392	7.06938	8.50578	9.59621	15.5822	2094.04	514.848	726.644	476.048	771.689	243.854	1696.55	447.862	2002.83	2619.35	2054.56	10461.6	3790.59	962.711	2729.47	3095.4	2826.25	10705.4
12047	Fruitful Rim	FR	Florida	FL	Hamilton		1330.94	188.037	171.616	100.663	133.421	127.567	200.199	186.79	170.456	99.3477	132.46	126.547	200.199	178.459	144.154	144.154	186.724	109.927	131.779	365.249	314.61	243.501	319.184	236.474	331.978	1774.87	1717.57	1286.47	2497.49	2076.08	2322.38	1695.71	1452.54	1866.66	3520.61	1803.41	1528.68	3470.58	3170.12	3153.13	6018.1	3879.49	3851.06
12049	Fruitful Rim	FR	Florida	FL	Hardee		1652.69	806.426	670.623	670.826	570.994	359.871	295.226	804.07	668.514	668.275	569.276	358.117	295.226	728.37	841.062	975.204	908.697	818.702	725.341	1532.44	1509.58	1643.48	1477.97	1176.82	1020.57	3179.9	2737.55	2577.64	2009.8	2205.96	2329.03	2880.53	3444.13	3761.52	3208.11	5043.11	5722.19	6060.43	6181.68	6339.16	5217.91	7249.07	8051.22
12051	Fruitful Rim	FR	Florida	FL	Hendry		3089.26	864.596	813.574	833.024	710.064	749.623	606.249	863.22	812.262	831.363	708.944	748.397	606.249	505.908	373	397.235	373.92	315.316	401.635	1369.13	1185.26	1228.6	1082.86	1063.71	1007.88	4667.34	3177.52	3095.87	1828.3	2177.07	1763.44	2735.39	1459.15	1479.24	964.307	917.249	1168.27	7402.73	4636.67	4575.11	2792.61	3094.32	2931.71
12053	Fruitful Rim	FR	Florida	FL	Hernando		1268.18	90.7629	60.8571	70.9276	79.5033	68.8798	64.0617	68.7322	37.0183	42.2123	59.1202	42.467	64.0617	272.37	246.356	218.732	271.097	320.175	317.953	341.102	283.374	260.944	330.217	362.642	382.015	947.516	510.455	629.199	763.677	807.235	1298.79	3754.79	3397.07	3260.32	3501.85	6086.05	6446.18	4702.31	3907.52	3889.52	4265.53	6893.29	7744.96
12055	Fruitful Rim	FR	Florida	FL	Highlands		2869.4	505.3	405.721	480.95	488.746	316.892	202.308	500.12	400.8	474.988	484.697	312.363	202.308	536.452	542.799	612.276	562.237	598.028	694.083	1036.57	943.599	1087.26	1046.93	910.391	896.392	3471.92	2406.78	2765.95	2033.61	1838.55	1707.55	3724.14	3259.47	3565.41	2358.94	3519.96	5858.28	7196.06	5666.25	6331.36	4392.55	5358.51	7565.82
12057	Fruitful Rim	FR	Florida	FL	Hillsborough		2759.09	848.615	620.331	533.051	568.729	518.428	244.59	698.344	493.685	388.148	464.145	398.362	244.59	670.956	563.468	500.305	459.545	604.739	454.752	1369.3	1057.15	888.453	923.691	1003.1	699.342	4425.17	3232.53	2562.64	2508.35	3144.69	2201.02	4251.62	3689.46	3303.13	2483.49	4773.84	4092.23	8676.78	6922	5865.78	4991.83	7918.54	6293.25
12059	Fruitful Rim	FR	Florida	FL	Holmes		1269.13	162.301	107.764	74.2267	87.8535	97.674	81.8364	159.91	105.778	71.845	86.3169	96.0399	81.8364	599.406	551.231	536.7	570.11	489.993	252.709	759.317	657.009	608.545	656.427	586.033	334.546	1085.98	815.259	546.304	737.695	654.888	745.695	4070.66	4248.48	4081.02	4872.37	3341.22	2302.69	5156.63	5063.74	4627.33	5610.06	3996.11	3048.39
12061	Fruitful Rim	FR	Florida	FL	Indian River		1332.13	1322.76	796.15	673.085	568.937	305.112	375.376	1302.91	777.389	651.248	553.286	286.813	375.376	334.886	225.519	243.324	309.042	248.218	257.218	1637.8	1002.91	894.572	862.329	535.031	632.595	4868.68	2963.74	2497.97	1769.68	1161.79	2255.54	1251.39	859.774	933.308	988.47	1005.46	1545.55	6120.08	3823.51	3431.27	2758.15	2167.25	3801.09
12063	Fruitful Rim	FR	Florida	FL	Jackson		2476.41	412.555	242.997	203.928	217.858	250.186	197.17	408.878	239.999	200.672	215.799	248.024	197.17	253.329	243.694	221.523	211.865	321.826	266.851	662.206	483.693	422.195	427.664	569.851	464.021	1537.37	972.269	902.114	1154.04	1053.66	1026.25	952.509	987.236	995.848	1133.01	1367.18	1388.94	2489.88	1959.5	1897.96	2287.05	2420.84	2415.19
12065	Fruitful Rim	FR	Florida	FL	Jefferson		1587	243.425	99.4715	74.8933	85.8994	76.7037	43.1864	242.272	98.435	73.7134	85.1696	75.9072	43.1864	141.493	141.795	156.813	123.231	197.077	205.414	383.765	240.23	230.526	208.4	272.984	248.6	2080.55	1042.42	863.491	1117.65	876.776	688.223	1215.09	1501.6	1836.93	1617.1	2276.36	3273.49	3295.64	2544.02	2700.42	2734.75	3153.14	3961.72
12067	Fruitful Rim	FR	Florida	FL	Lafayette		1418.88	113.383	72.9731	71.96	60.4191	62.2626	97.2122	112.856	72.5298	71.4458	60.0335	61.8049	97.2122	540.418	517.4	536.999	500.362	961.165	445.052	653.274	589.93	608.444	560.396	1022.97	542.264	1459.51	1001.85	1127.3	1229.9	1252.65	1525.69	6988.95	7146.79	8473	10250.9	19480.7	6984.82	8448.46	8148.64	9600.3	11480.8	20733.3	8510.5
12069	Fruitful Rim	FR	Florida	FL	Lake		3006.82	333.358	177.288	195.254	204.504	163.133	99.4117	319.678	164.476	178.924	191.481	145.909	99.4117	161.994	187.745	198.791	210.486	112.085	129.344	481.671	352.222	377.715	401.967	257.994	228.755	2126.57	1280.61	1660.45	1923.66	3125.94	2051.69	1077.62	1461.78	1844.82	2114.6	2401.3	2669.44	3204.19	2742.39	3505.28	4038.27	5527.23	4721.14
12071	Fruitful Rim	FR	Florida	FL	Lee		2132.04	359.849	300.829	305.454	294.099	219.928	88.8005	301.962	244.001	236.747	241.718	149.894	88.8005	132.199	90.0616	117.046	108.169	100.117	82.9851	434.16	334.062	353.792	349.887	250.011	171.786	4866.62	4286.39	3651.8	3496.4	3596.07	2050.47	2130.6	1582.12	1805.42	1564.65	2401.89	1916.19	6997.22	5868.52	5457.22	5061.06	5997.96	3966.66
12073	Fruitful Rim	FR	Florida	FL	Leon		1821.94	88.8806	49.7295	49.5036	43.3473	37.1528	11.3736	52.8778	16.1202	9.97894	16.4034	7.25049	11.3736	108.314	45.0681	76.1672	100.756	25.6981	106.394	161.191	61.1883	86.1462	117.159	32.9486	117.767	916.572	367.114	272.826	646.389	251.25	780.213	1877.49	1026.36	2082.43	3970.36	890.516	7298.44	2794.06	1393.48	2355.25	4616.75	1141.77	8078.65
12075	Fruitful Rim	FR	Florida	FL	Levy		2925.07	101.625	92.8348	78.6972	87.4225	81.7207	96.5496	100.152	91.5134	77.0356	86.2231	80.352	96.5496	134.836	237.792	248.597	251.623	171.66	157.291	234.989	329.306	325.633	337.846	252.012	253.841	1063.59	937.004	813.009	892.113	793.682	1166.31	1431.93	2434.75	2623.61	2603.43	1695.58	1900.06	2495.52	3371.75	3436.62	3495.55	2489.26	3066.37
12077	Fruitful Rim	FR	Florida	FL	Liberty		2184.56	3.89003	3.96007	1.59987	2.07685	1.22656	1.39255	3.59981	3.70509	1.26099	1.85903	0.976816	1.39255	14.8922	9.98923	8.05498	11.0545	20.2839	9.11984	18.492	13.6943	9.31596	12.9136	21.2607	10.5124	806.992	993.084	577.354	814.558	797.733	643.045	3338.47	2677.43	3688.05	4843.69	16565.2	4211.33	4145.46	3670.52	4265.4	5658.25	17362.9	4854.37
12079	Fruitful Rim	FR	Florida	FL	Madison		1851.93	134.831	108.869	128.606	93.2009	102.575	72.6638	133.297	107.58	127.179	92.2719	101.619	72.6638	291.985	232.179	297.604	369.083	531.688	361.377	425.282	339.76	424.783	461.355	633.307	434.041	961.549	847.598	1072.73	993.943	1153.15	863.769	2106.25	1829.29	2510.23	3975.72	6033.48	4295.77	3067.8	2676.88	3582.96	4969.66	7186.63	5159.54
12081	Fruitful Rim	FR	Florida	FL	Manatee		1956.23	1117.63	797.539	691.366	873.396	510.514	613.159	1080.88	763.563	651.605	844.245	476.769	613.159	519.163	505.92	474.987	484.258	293.621	261.062	1600.04	1269.48	1126.59	1328.5	770.391	874.221	5647.04	3381.83	2978.76	3482.92	2981.52	4211.4	2712.36	2240.73	2171.37	1997.8	1836.18	1793.07	8359.4	5622.56	5150.13	5480.72	4817.7	6004.47
12083	Fruitful Rim	FR	Florida	FL	Marion		4313.64	143.641	75.9489	88.5606	63.6228	65.2272	57.082	131.977	64.709	74.6526	53.5914	52.6962	57.082	233.46	215.783	212.27	207.836	208.742	235.062	365.437	280.492	286.923	261.427	261.438	292.144	1253.42	604.332	793.644	658.782	937.2	872.331	2217.23	2015.25	2256.68	2554.86	3712.46	3592.22	3470.64	2619.58	3050.33	3213.64	4649.66	4464.56
12085	Fruitful Rim	FR	Florida	FL	Martin		1712.65	736.129	497.824	658.499	376.636	209.707	92.2818	719.668	482.263	640.001	363.475	195.351	92.2818	317.123	335.898	272.787	396.562	386.204	469.178	1036.79	818.161	912.788	760.037	581.555	561.46	3594.21	2574.88	3602.7	1572.2	1591.92	890.892	1583.8	1793.42	1535.58	1715.32	3147.19	4529.47	5178.01	4368.3	5138.28	3287.52	4739.11	5420.36
12086	Fruitful Rim	FR	Florida	FL	Miami-Dade		5141.96	718.133	532.846	189.039	129.401	134.956	0	520.699	363.466	0	0	0	0	16.2972	16.9008	12.8842	12.7683	13.2509	17.1367	536.997	380.367	12.8842	12.7683	13.2509	17.1367	9976.98	6713.02	0	0	0	0	312.267	312.149	242.35	243.728	312.857	335.481	10289.2	7025.17	242.35	243.728	312.857	335.481
12087	Fruitful Rim	FR	Florida	FL	Monroe		2715.19	7.42822	6.06478	6.23963	3.66041	4.97159	0.382255	0.402182	0.212877	0.169092	0	1.70282	0.382255	0.0601111	0.00371203	0.818223	0	0	0.206274	0.462294	0.216589	0.987315	0	1.70282	0.588529	24992.8	7251.86	401.635	0	7323.63	1972.84	3735.47	126.454	1943.48	0	0	1064.59	28728.2	7378.32	2345.11	0	7323.63	3037.43
12089	Fruitful Rim	FR	Florida	FL	Nassau		1684.53	33.2953	25.1541	14.9246	19.8249	12.6101	5.88511	27.3636	19.7004	8.23095	14.9596	6.84657	5.88511	221.144	335.749	359.18	282.882	46.1152	60.2735	248.508	355.45	367.41	297.841	52.9617	66.1587	923.714	607.89	558.831	1201.9	670.731	502.301	7465.16	10360.1	24386.1	22727.6	4517.72	5144.42	8388.88	10968	24944.9	23929.5	5188.45	5646.72
12091	Fruitful Rim	FR	Florida	FL	Okaloosa		2434.99	67.7506	41.231	42.4547	42.3817	40.6612	26.6033	49.7924	25.5479	24.5115	30.3632	28.2311	26.6033	59.3101	51.5172	46.7944	40.3225	26.1877	42.383	109.102	77.0651	71.3058	70.6856	54.4189	68.9863	1043.18	699.435	696.967	928.139	698.033	858.341	1242.58	1410.4	1330.57	1232.57	647.509	1367.46	2285.75	2109.84	2027.53	2160.71	1345.54	2225.8
12093	Fruitful Rim	FR	Florida	FL	Okeechobee		2302.3	357.156	243.208	233.922	189.48	184.549	170.234	354.782	241.074	231.483	187.794	182.702	170.234	1048.67	1022.62	1053.98	981.211	939.257	1247.31	1403.45	1263.7	1285.47	1169.01	1121.96	1417.54	3085.51	1886.07	1812.48	926.672	2541.22	1857.39	9120.23	8000.61	8252.54	4841.8	13064.2	13609.1	12205.7	9886.68	10065	5768.47	15605.4	15466.5
12095	Fruitful Rim	FR	Florida	FL	Orange		2597.81	540.632	366.349	337.359	317.144	259.875	77.6596	427.192	257.138	204.974	217.74	141.872	77.6596	124.117	67.4788	101.449	81.7738	109.278	122.502	551.309	324.617	306.423	299.514	251.15	200.162	4264.83	3268.16	2972.47	5483.72	4391.79	3615.1	1239.11	857.64	1471.19	2059.45	3382.79	5702.56	5503.94	4125.8	4443.66	7543.16	7774.57	9317.67
12097	Fruitful Rim	FR	Florida	FL	Osceola		3897.04	206.715	151.367	219.009	123.815	90.2707	79.9353	201.302	145.003	210.317	116.583	79.9325	79.9353	530.056	481.992	539.984	445.332	452.613	421.074	731.357	626.995	750.302	561.915	532.546	501.009	2894.79	2214.32	4010.12	1474.33	1731.41	2591.79	7622.38	7360.42	10295.9	5631.74	9804.03	13652.7	10517.2	9574.75	14306	7106.07	11535.4	16244.5
12099	Fruitful Rim	FR	Florida	FL	Palm Beach		5742.92	1298.79	867.156	1175.81	696.899	553.374	543.286	1241.99	813.629	1110.06	649.662	501.835	543.286	205.22	169.354	14.9987	20.6907	175.091	35.5966	1447.21	982.983	1125.06	670.353	676.926	578.883	3075.74	1995.21	2977.11	1916.82	1580.24	1749.26	508.22	415.296	40.2254	61.0476	551.347	114.613	3583.96	2410.51	3017.33	1977.87	2131.59	1863.87
12101	Fruitful Rim	FR	Florida	FL	Pasco		1978.24	228.766	180.991	176.268	185.311	153.305	59.2137	174.59	134.145	120.684	144.073	100.19	59.2137	635.314	575.956	387.978	436.005	507.053	519.892	809.904	710.101	508.661	580.078	607.243	579.106	1329.29	1007.21	1016.47	1330.25	1297.14	1171.51	4837.12	4324.5	3267.8	4025.72	6564.72	10285.8	6166.4	5331.71	4284.27	5355.98	7861.86	11457.3
12103	Fruitful Rim	FR	Florida	FL	Pinellas		769.576	503.646	373.837	386.735	245.141	232.923	1.99973	37.1867	19.5328	19.21	15.5608	6.2719	1.99973	30.4027	11.4172	7.1629	4.83749	6.4936	9.40007	67.5894	30.9501	26.3729	20.3983	12.7655	11.3998	2192.76	1967.42	4049.99	3374.16	3254.07	659.067	1792.73	1149.99	1510.14	1048.95	3369.1	3098.05	3985.5	3117.41	5560.13	4423.11	6623.17	3757.12
12105	Fruitful Rim	FR	Florida	FL	Polk		5213.68	618.127	361.317	327.761	368.895	276.694	172.334	593.023	339.393	302.627	351.503	255.671	172.334	358.804	332.546	379.604	458.121	229.083	306.079	951.827	671.939	682.231	809.625	484.754	478.413	3806.6	2168.67	2086.3	2383.81	2416.97	1774.83	2303.15	2124.92	2616.97	3106.86	2165.63	3152.25	6109.76	4293.59	4703.27	5490.67	4582.6	4927.08
12107	Fruitful Rim	FR	Florida	FL	Putnam		2011.12	154.312	163.447	86.7884	77.0419	54.4091	58.0143	146.1	156.56	79.3077	72.2826	49.3898	58.0143	81.5754	87.7352	107.374	163.705	78.2205	93.7997	227.676	244.296	186.682	235.988	127.61	151.814	2739.12	3289.11	2289.03	2145.46	2042.66	2791.23	1529.39	1843.19	3099.1	4859.02	3235.04	4512.97	4268.5	5132.3	5388.13	7004.48	5277.71	7304.21
12109	Fruitful Rim	FR	Florida	FL	St. Johns		1576.63	514.072	350.549	202.834	193.853	161.622	161.692	500.339	336.703	184.097	178.79	140.889	161.692	58.8023	48.8453	62.1175	29.2603	32.594	16.671	559.141	385.549	246.215	208.05	173.483	178.363	7738.35	4577.35	2915.93	2790.69	2807.65	3410.06	909.449	664.033	983.884	456.716	649.536	351.589	8647.8	5241.38	3899.82	3247.41	3457.19	3761.65
12111	Fruitful Rim	FR	Florida	FL	St. Lucie		1504.39	1345.85	1097.83	954.689	788.901	406.306	404.453	1315.2	1065.84	916.469	761.409	368.258	404.453	443.381	364.413	306.524	381.669	208.553	329.723	1758.58	1430.25	1222.99	1143.08	576.812	734.176	4381.43	2898.14	2502.67	2381.62	2185.57	2258.94	1477.07	990.879	837.047	1193.83	1237.74	1841.56	5858.51	3889.02	3339.72	3575.45	3423.31	4100.5
12113	Fruitful Rim	FR	Florida	FL	Santa Rosa		2658.05	184.074	125.574	105.211	94.163	66.1214	121.41	177.031	118.586	95.8634	87.128	57.8216	121.41	54.1128	51.6814	66.1282	35.1653	46.8946	30.7827	231.144	170.267	161.992	122.293	104.716	152.192	1963.22	1348.8	1062.46	1101.03	1139.29	1145.58	600.092	587.828	732.905	444.382	923.99	290.455	2563.31	1936.63	1795.37	1545.41	2063.28	1436.04
12115	Fruitful Rim	FR	Florida	FL	Sarasota		1514.71	181.893	152.73	169.939	106.077	100.245	18.9968	105.572	85.9561	94.4473	53.6228	41.4922	18.9968	237.831	211.156	306.974	325.901	171.113	143.022	343.402	297.112	401.422	379.524	212.605	162.018	2928.76	1272.16	1882.28	601.604	1792.51	1522.57	6597.88	3125.12	6117.82	3656.34	7392.25	11463	9526.64	4397.28	8000.1	4257.94	9184.76	12985.5
12117	Fruitful Rim	FR	Florida	FL	Seminole		896.802	368.098	284.928	243.224	212.09	174.917	34.7597	221.185	139.637	73.7206	91.3827	43.1704	34.7597	176.998	133.301	87.5811	102.736	91.6378	72.726	398.183	272.938	161.302	194.119	134.808	107.486	5682.31	3242.95	2475.65	5381.56	2144.53	3184.34	4547.13	3095.79	2941.11	6050.17	4552.2	6662.43	10229.4	6338.74	5416.76	11431.7	6696.73	9846.76
12119	Fruitful Rim	FR	Florida	FL	Sumter		1502.72	204.649	154.565	109.844	106.316	82.5799	51.3721	200.036	150.432	103.451	100.826	74.3491	51.3721	700.003	673.776	643.983	516.588	248.135	339.34	900.039	824.208	747.433	617.414	322.484	390.712	1399.1	895.449	702.348	832.916	939.111	920.034	4895.96	4010.66	4372.14	4267.5	3134.21	6077.3	6295.06	4906.11	5074.49	5100.42	4073.33	6997.34
12121	Fruitful Rim	FR	Florida	FL	Suwannee		1798.67	320.84	240.992	220.821	177.058	165.486	260.541	317.849	238.375	217.63	174.783	162.902	260.541	781.402	848.882	912.14	1045.51	1059.42	1188.47	1099.25	1087.26	1129.77	1220.29	1222.32	1449.01	1391.72	1103.07	1117.93	1133.33	1062.3	1377.2	3421.42	3928.18	4685.52	6779.27	6908.58	6282.15	4813.15	5031.25	5803.45	7912.6	7970.88	7659.34
12123	Fruitful Rim	FR	Florida	FL	Taylor		2712.86	13.5348	5.40831	9.30874	6.81382	3.35955	3.28493	12.4816	4.60325	8.39415	6.21832	2.67815	3.28493	37.9762	39.8958	40.0281	99.8603	23.3161	26.3091	50.4579	44.4991	48.4223	106.079	25.9943	29.594	1085.1		933.653	1365.84	970.976	970.086	3301.5		4452.2	21934	8453.37	7769.44	4386.6	#VALUE!	5385.85	23299.9	9424.35	8739.53
12125	Fruitful Rim	FR	Florida	FL	Union		650.754	164.322	141.073	113.334	150.901	81.3213	52.9619	160.8	138.063	109.778	148.497	78.5432	52.9619	239.507	317.928	380.817	273.451	439.355	204.505	400.306	455.991	490.595	421.947	517.898	257.467	1405.52	1697.86	1138.6	1270.77	1744.73	1168.89	2093.49	3909.79	3949.77	2340.07	9759.7	4513.51	3499.01	5607.65	5088.36	3610.83	11504.4	5682.4
12127	Fruitful Rim	FR	Florida	FL	Volusia		3087.08	198.673	178.5	184.685	139.323	97.3382	50.2337	156.249	138.812	140.126	108.751	63.6269	50.2337	111.954	93.3343	90.9585	81.2137	62.5967	88.3506	268.203	232.147	231.084	189.965	126.224	138.584	4354.69	4224.14	3547.25	4387.97	2648.23	1640.41	3120.17	2840.22	2302.59	3276.88	2605.35	2885.14	7474.86	7064.36	5849.84	7664.84	5253.59	4525.55
12129	Fruitful Rim	FR	Florida	FL	Wakulla		1596.09	9.48817	7.89177	10.0631	6.94676	7.85188	3.49801	8.07535	6.44762	7.99668	5.34985	5.92083	3.49801	7.40754	9.96493	15.8201	11.8258	11.5692	10.8069	15.4829	16.4126	23.8168	17.1757	17.49	14.3049		701.894	866.46	690.67	1159.48	690.504		1084.79	1714.15	1526.72	2265.61	2133.27	#VALUE!	1786.68	2580.61	2217.39	3425.09	2823.78
12131	Fruitful Rim	FR	Florida	FL	Walton		2772.94	60.4327	48.339	36.9962	73.5068	73.0132	24.0839	58.6137	46.7035	34.8029	71.8391	70.9451	24.0839	131.281	144.421	142.31	185.442	272.539	169.503	189.895	191.125	177.113	257.281	343.484	193.587	617.372	626.5	675.482	1531.43	1041.28	537.539	1382.77	1937.32	2762.06	3953.15	4000.13	3783.22	2000.15	2563.82	3437.54	5484.57	5041.41	4320.76
12133	Fruitful Rim	FR	Florida	FL	Washington		1591.87	119.805	69.6026	59.8793	42.7456	40.9805	41.9527	117.884	67.9894	57.8558	41.4079	39.4812	41.9527	126.069	84.0224	108.278	83.2637	93.8683	87.6365	243.952	152.012	166.134	124.672	133.35	129.589	1623.56	1082.59	889.579	885.033	682.86	897.799	1736.29	1337.88	1664.86	1779.64	1623.53	1875.45	3359.85	2420.46	2554.44	2664.67	2306.39	2773.25
13001	Fruitful Rim	FR	Georgia	GA	Appling		1325.35	227.19	416.436	554.342	764.303	453.759	117.713	226.262	416.187	544.118	764.201	442.572	117.635	269.742	314.235	272.188	446.692	426.182	647.058	496.004	730.422	816.306	1210.89	868.754	764.693	1204.9	2255.87	3454.42	4011.75	2351.37	521.759	1436.44	1703.26	1728.03	2344.96	2264.29	2869.97	2641.34	3959.13	5182.45	6356.71	4615.66	3391.73
13003	Southern Seaboard	SS	Georgia	GA	Atkinson	SS8	892.142	294.558	451.381	492.251	446.506	294.469	63.6869	294.085	451.258	486.429	446.447	287.571	63.6405	659.992	818.076	932.669	872.073	835.91	680.394	954.078	1269.33	1419.1	1318.52	1123.48	744.034	2157.4	3103.07	3502.23	3821.71	2232.41	399.355	4841.68	5625.49	6715.1	7465.19	6489.15	4269.59	6999.08	8728.55	10217.3	11286.9	8721.56	4668.94
13005	Fruitful Rim	FR	Georgia	GA	Bacon		741.645	414.131	339.619	491.194	630.497	423.447	119.529	413.051	339.347	480.142	630.391	410.936	119.442	189.635	333.011	513.612	700.152	672.232	600.994	602.686	672.358	993.754	1330.54	1083.17	720.436	2003.43	1852.22	3510.73	4014.33	2516.37	721.496	919.792	1817.64	3755.46	4458.57	4116.42	3630.34	2923.22	3669.86	7266.19	8472.89	6632.79	4351.84
13007	Southern Seaboard	SS	Georgia	GA	Baker	SS7	902.101	480.736	634.964	849.219	518.288	483.829	161.19	480.496	634.903	846.581	518.264	481.462	161.175	186.695	195.748	281.33	299.882	250.244	288.743	667.191	830.651	1127.91	818.146	731.707	449.918	1411.41	2295.05	3009.9	2155.14	2080.66	593.12	548.398	707.591	1000.23	1247.02	1081.44	1062.56	1959.81	3002.64	4010.13	3402.16	3162.1	1655.68
13009	Southern Seaboard	SS	Georgia	GA	Baldwin	SS14	694.075	57.7315	68.6972	138.941	95.3971	120.81	3.6972	50.7409	66.7694	57.3365	94.5816	29.548	3.09179	134.361	114.236	115.225	258.185	94.2436	41.9407	185.102	181.006	172.561	352.766	123.792	45.0325	776.044	1095.01	798.584	1683.27	581.567	119.082	2054.95	1873.46	1604.85	4594.92	1854.91	1615.37	2831	2968.47	2403.43	6278.19	2436.48	1734.45
13011	Southern Seaboard	SS	Georgia	GA	Banks	SS20	605.434	56.8303	62.8244	64.0044	183.387	114.857	17.0669	55.4165	62.4131	43.5362	183.145	84.8482	16.8512	1950.43	2614.88	3220.11	3694.56	3166.06	3520.78	2005.85	2677.29	3263.65	3877.7	3250.91	3537.63	396.453	423.425	306.464	1345.49	1068.05	176.05	13953.5	17739.9	22667.3	27142.4	39853.7	36782.8	14350	18163.4	22973.8	28487.9	40921.7	36958.8
13013	Southern Seaboard	SS	Georgia	GA	Barrow	SS14	421.438	157.969	165.142	224.243	219.742	379.818	19.7626	149.827	162.406	80.9389	217.945	117.447	17.7786	1694.14	2294.7	2392.9	2239.16	1041.9	745.634	1843.97	2457.11	2473.84	2457.1	1159.35	763.413	845.827	993.298	416.594	1565.94	1225.78	282.968	9564.01	14034.7	12316.3	16088.4	10874.2	11867.6	10409.8	15028	12732.9	17654.3	12100	12150.6
13015	Eastern Uplands	EU	Georgia	GA	Bartow	EU9	1220.41	132.453	138.396	248.61	151.388	276.681	30.5526	127.726	136.898	178.007	150.524	167.239	29.7583	488.082	527.28	656.268	725.794	905.984	760.326	615.807	664.178	834.275	876.318	1073.22	790.084	957.708	1121.33	1475.45	1319.65	2056.77	350.582	3659.72	4318.97	5439.63	6363.07	11142.1	8957.37	4617.43	5440.3	6915.08	7682.72	13198.9	9307.95
13017	Southern Seaboard	SS	Georgia	GA	Ben Hill	SS8	657.819	421.294	488.364	445.767	566.311	498.524	101.229	418.801	487.723	419.286	566.062	471.246	101.045	195.531	109.025	185.368	250	152.947	64.4429	614.332	596.747	604.655	816.062	624.193	165.488	2045.44	2321.92	2005.39	2947.36	2094.08	620.818	954.98	519.038	886.592	1301.69	679.65	395.934	3000.42	2840.96	2891.98	4249.05	2773.73	1016.75
13019	Southern Seaboard	SS	Georgia	GA	Berrien	SS8	1185.08	537.966	579.199	732.562	487.721	429.191	154.657	537.035	578.953	721.911	487.609	416	154.562	210.207	213.137	181.605	189.906	252.745	261.678	747.241	792.09	903.517	677.515	668.745	416.239	2280.07	2357.48	3180.88	2448.71	2034.49	592.682	892.466	867.887	800.189	953.68	1236.08	1003.43	3172.53	3225.37	3981.07	3402.39	3270.57	1596.11
13021	Southern Seaboard	SS	Georgia	GA	Bibb	SS14	661.738	94.9695	67.6718	514.041	88.8822	495.236	14.9671	51.6458	56.3848	62.221	84.6147	44.1039	11.8447	140.184	140.045	137.948	172.433	122.66	205.79	191.83	196.43	200.169	257.048	166.764	217.634	898.317	1190.91	1101.36	1505.07	1400.63	314.678	2438.33	2957.89	2441.77	3067.13	3895.37	5467.19	3336.65	4148.8	3543.13	4572.2	5296	5781.87
13023	Southern Seaboard	SS	Georgia	GA	Bleckley	SS14	567.933	461.4	823.534	484.417	566.958	669.155	141.17	459.766	823.099	466.232	566.774	647.044	141.021	216.272	162.142	142.863	179.372	217.539	193.821	676.037	985.241	609.096	746.146	864.583	334.842	1302.89	2599.83	1466.73	2617.85	1592.69	594.445	612.876	512.141	449.436	828.493	535.469	817.009	1915.77	3111.97	1916.16	3446.34	2128.16	1411.45
13025	Fruitful Rim	FR	Georgia	GA	Brantley		1157.22	40.9844	82.75	98.6639	109.27	66.8652	13.3269	40.338	82.5573	89.4714	109.166	54.2744	13.2322	277.216	208.954	154.955	189.583	49.8508	40.6076	317.554	291.511	244.426	298.749	104.125	53.8398	1227.25	2643.05	2611.49	3050.57	1434.92	507.349	8434.02	6689.6	4522.83	5297.79	1317.97	1556.98	9661.27	9332.65	7134.33	8348.36	2752.88	2064.33
13027	Southern Seaboard	SS	Georgia	GA	Brooks	SS8	1292	517.083	760.663	784.845	908.703	613.777	165.132	516.143	760.42	774.978	908.607	603.575	165.067	250.317	216.37	309.238	201.865	234.089	273.618	766.459	976.79	1084.22	1110.47	837.664	438.685	1733.85	2670.05	2589.94	3220.45	2099.67	683.988	840.876	759.737	1033.46	715.485	814.332	1133.79	2574.73	3429.78	3623.39	3935.93	2914	1817.78
13029	Fruitful Rim	FR	Georgia	GA	Bryan		1149.81	27.1722	31.1224	81.5197	25.3778	41.4119	0.195885	26.2799	30.7963	63.9773	25.1882	17.1504	0	19.7684	22.9026	9.69042	7.9644	10.7696	7.27468	46.0483	53.6989	73.6677	33.1526	27.9199	7.27468	1203.93	2262.15	3096.16	1233.69	751.868	0	905.629	1682.32	468.965	390.086	472.135	469.115	2109.56	3944.47	3565.13	1623.77	1224	469.115
13031	Southern Seaboard	SS	Georgia	GA	Bulloch	SS15	1783.06	490.33	772.911	751.526	731.095	670.166	133.093	488.18	772.248	720.676	730.769	629.119	132.774	222.91	167.552	143.496	131.076	168.29	118.303	711.09	939.8	864.172	861.845	797.409	251.077	1508.83	2356.86	2405.51	2827.98	2334.06	537.187	688.953	511.36	478.971	507.248	624.362	478.64	2197.78	2868.22	2884.48	3335.23	2958.42	1015.83
13033	Southern Seaboard	SS	Georgia	GA	Burke	SS14	2160.61	282.348	441.587	401.205	515.19	297.699	93.0052	281.636	441.405	393.731	515.114	289.552	92.9491	99.654	112.989	109.13	126.549	136.624	147.364	381.29	554.394	502.861	641.663	426.175	240.313	1117.9	2007.95	1761.7	2628.11	1391.98	559.355	395.557	513.988	488.286	645.655	656.796	886.818	1513.45	2521.94	2249.98	3273.77	2048.77	1446.17
13035	Southern Seaboard	SS	Georgia	GA	Butts	SS14	491.048	95.7645	130.578	133.383	110.567	122.439	14.0207	92.5164	129.704	94.0235	110.095	65.8599	13.6288	134.545	123.951	184.438	123.693	105.963	116.14	227.061	253.655	278.461	233.789	171.823	129.768	907.225	1216.35	1022.67	1445.78	1240.14	340.765	1319.36	1162.4	2006.08	1624.36	1995.29	2903.87	2226.59	2378.75	3028.75	3070.14	3235.44	3244.63
13037	Southern Seaboard	SS	Georgia	GA	Calhoun	SS7	735.138	579.898	902.065	758.885	833.388	821.583	192.358	579.421	901.945	753.187	833.329	815.467	192.314	119.961	116.235	339.702	205.088	516.634	406.47	699.382	1018.18	1092.89	1038.42	1332.1	598.784	1401.78	2330.61	2120.77	2341.71	2209.95	568.91	290.22	300.348	956.506	576.309	1400.1	1202.43	1692	2630.96	3077.27	2918.01	3610.04	1771.34
13039	Fruitful Rim	FR	Georgia	GA	Camden		1658	6.728	5.84621	28.3286	14.0716	37.1522	0.793818	5.65623	5.30339	2.49375	13.808	6.42261	0.570368	19.644	10.35	5.95067	5.82631	8.88909	6.09637	25.3002	15.6534	8.44442	19.6343	15.3117	6.66674	852.909	2361.74	1065.37	5874.49	789.008	227.315	2962.14	4609.11	2542.22	2478.75	1092.01	2429.65	3815.05	6970.85	3607.59	8353.24	1881.02	2656.97
13043	Southern Seaboard	SS	Georgia	GA	Candler	SS14	645.136	303.902	342.115	541.004	518.738	367.368	73.5087	302.993	341.855	529.004	518.616	353.047	73.4048	236.583	236.567	219.45	236.98	222.529	170.696	539.576	578.422	748.454	755.596	575.576	244.1	1244.29	1822.35	2473.08	3154.01	1527.81	500.126	971.567	1261.08	1025.92	1441.22	962.997	1162.99	2215.86	3083.43	3499	4595.22	2490.81	1663.12
13045	Southern Seaboard	SS	Georgia	GA	Carroll	SS13	1305.33	122.346	142.746	194.314	210.97	236.044	29.2963	116.063	140.917	113.766	210.04	117.382	28.4631	810.721	982.03	1254.06	1669.04	1683.52	1755.25	926.784	1122.95	1367.82	1879.08	1800.91	1783.71	972.231	1199.05	900.353	1947.83	1484.73	473.951	6791.2	8355.98	9924.73	15478.1	21294.4	29227.4	7763.43	9555.03	10825.1	17425.9	22779.1	29701.4
13047	Eastern Uplands	EU	Georgia	GA	Catoosa	EU9	422.864	133.31	123.212	251.477	285.796	305.83	14.3025	119.261	119.147	69.2587	283.743	56.1938	12.5149	536.177	904.405	1003.71	1214.68	946.827	1031.26	655.438	1023.55	1072.97	1498.42	1003.02	1043.77	659.772	760.718	536.907	2294.98	717.56	180.174	2966.23	5774.34	7780.95	9824.58	12090.4	14846.8	3626	6535.06	8317.86	12119.6	12808	15026.9
13049	Fruitful Rim	FR	Georgia	GA	Charlton		2019.2	13.6524	13.955	14.7901	19.1563	13.5162	0.80431	13.4167	13.8882	11.8593	19.1243	9.66845	0.774557	36.0574	13.5157	12.637	14.7644	15.2252	12.4868	49.4741	27.4038	24.4963	33.8886	24.8936	13.2614	1164.64	1922.21	1429.64	2453.63	1505.19	250.142	3129.97	1870.66	1523.38	1894.26	2370.26	4032.6	4294.6	3792.87	2953.02	4347.88	3875.45	4282.74
13051	Fruitful Rim	FR	Georgia	GA	Chatham		1199.48	39.3288	22.965	360.835	22.9887	403.339	5.17111	7.29652	14.2654	12.9264	19.5463	9.37097	2.13778	20.2156	21.638	7.98145	11.7554	8.74032	6.72851	27.5121	35.9033	20.9078	31.3017	18.1113	8.86628	741.655	1441.11	2016.49	3669.06	2386.19	423.267	2054.81	2185.9	1245.09	2206.63	2225.6	1332.2	2796.47	3627.01	3261.59	5875.7	4611.8	1755.47
13053	Southern Seaboard	SS	Georgia	GA	Chattahoochee		656.03	9.79375	7.49203	24.695	3.20906	16.8816	0.126983	6.98901	6.8823	3.15125	2.94314	0.450888	0	9.46145	11.1757	2.36511	10.0264	12.0204	7.83596	16.4505	18.058	5.51636	12.9695	12.4713	7.83596	1123.05	665.284	740.355	1495.64	168.417	0	1520.34	1080.31	555.659	5095.18	4489.89	4320.67	2643.4	1745.59	1296.01	6590.81	4658.31	4320.67
13055	Eastern Uplands	EU	Georgia	GA	Chattooga	EU9	812.062	79.4447	63.3659	105.287	171.509	98.6503	16.8901	76.7294	62.6283	73.8271	171.19	64.1086	16.6617	219.714	218.51	227.864	183.058	167.92	307.01	296.444	281.138	301.691	354.248	232.029	323.672	610.721	516.492	630.512	1689.29	800.569	258.059	1748.8	1802.04	1946.04	1806.4	2096.94	4755.03	2359.52	2318.53	2576.56	3495.7	2897.5	5013.09
13057	Southern Seaboard	SS	Georgia	GA	Cherokee	SS20	1123.02	77.3049	41.6511	241.801	48.8984	354.624	9.41239	68.102	38.3029	71.7933	46.6662	31.5194	6.94712	917.097	785.779	732.911	777.784	364.015	244.724	985.199	824.082	804.704	824.45	395.534	251.671	1322.14	754.542	1538.81	1166.36	1218.89	383.958	17804.6	15479.3	15709.1	19439.7	14076.9	13525.6	19126.7	16233.9	17247.9	20606	15295.8	13909.6
13059	Southern Seaboard	SS	Georgia	GA	Clarke	SS14	313.005	187.901	157.218	721.485	96.7256	857.868	14.5442	135.154	141.982	64.3962	89.8846	52.2912	8.65705	363.987	177.831	401.69	547.236	74.2916	60.6048	499.142	319.813	466.087	637.121	126.583	69.2619	1452.89	1823.88	987.067	1256.71	1369.61	321.451	3912.81	2284.41	6157.12	7651.14	1945.85	2250.36	5365.7	4108.29	7144.18	8907.85	3315.47	2571.81
13061	Southern Seaboard	SS	Georgia	GA	Clay	SS7	571.834	266.046	368.316	253.143	497.342	391.928	75.0777	265.668	368.22	249.451	497.307	388.302	75.0545	161.879	105.397	103.261	65.0781	55.765	91.5765	427.547	473.618	352.712	562.385	444.067	166.631	1477.71	1950.69	1459.01	3180.84	2309.66	566.258	900.412	558.354	603.963	416.248	331.696	690.91	2378.12	2509.04	2062.98	3597.09	2641.36	1257.17
13063	Southern Seaboard	SS	Georgia	GA	Clayton		375.494	143.177	77.4366	1486.72	29.8763	1870.99	14.9648	36.6291	45.5693	32.1159	13.2223	9.71561	2.13101	49.4764	26.0105	56.1752	21.9851	4.61855	4.19966	86.1055	71.5798	88.2911	35.2074	14.3342	6.33066	1048.33	1520.94	1034.7	734.2	1630.16	882.718	1416.02	868.14	1809.83	1220.78	774.935	1739.61	2464.35	2389.08	2844.53	1954.98	2405.1	2622.33
13065	Southern Seaboard	SS	Georgia	GA	Clinch		2136.46	9.13192	17.7256	21.7388	16.4126	17.4019	6.54871	8.97371	17.6867	20.0784	16.3963	15.6912	6.53734	24.9186	11.6349	10.2054	15.8264	10.0047	1.74219	33.8923	29.3216	30.2838	32.2227	25.6959	8.27952	1379.99	2338.43	2581.6	2895.02	1375.83	639.479	3832.02	1538.3	1312.16	2794.4	877.233	170.42	5212.01	3876.73	3893.76	5689.42	2253.06	809.898
13067	Southern Seaboard	SS	Georgia	GA	Cobb		894.632	123.739	75.2936	1627.01	53.9448	1902.38	14.8666	15.84	41.4405	28.4999	36.0726	18.736	2.03278	46.3275	23.5326	24.1404	21.5256	17.7444	11.8331	62.1675	64.9731	52.6403	57.5983	36.4803	13.8658	521.479	2034.91	1563.38	2285.62	1313.23	311.423	1525.17	1155.56	1324.24	1363.9	1243.73	1812.83	2046.65	3190.47	2887.62	3649.51	2556.96	2124.25
13069	Southern Seaboard	SS	Georgia	GA	Coffee	SS8	1562.57	464.714	779.486	934.308	883.194	557.731	192.448	463.045	779.015	912.888	882.961	531.117	192.256	440.464	801.969	942.954	1024.58	894.954	785.485	903.509	1580.98	1855.84	1907.54	1426.07	977.741	1996.23	3245.53	3400.44	3912.19	2073.28	853.29	1898.88	3341.16	3512.43	4539.67	3493.56	3486.22	3895.11	6586.68	6912.88	8451.85	5566.84	4339.51
13071	Southern Seaboard	SS	Georgia	GA	Colquitt	SS8	1441.56	734.727	1034.32	1321.39	1694.4	1141.96	291.282	732.196	1033.66	1292.82	1694.11	1109.67	291.05	361.53	307.692	416.357	544.919	1244.47	850.902	1093.73	1341.35	1709.18	2239.03	2354.15	1141.95	2186.39	3018.16	3376.32	4501.52	3448.49	972.163	1079.56	898.421	1087.35	1447.93	3867.39	2842.17	3265.95	3916.58	4463.67	5949.45	7315.87	3814.34
13073	Southern Seaboard	SS	Georgia	GA	Columbia	SS14	800.531	68.7082	66.266	210.422	70.71	272.352	6.51697	58.8322	62.937	49.2814	68.911	31.777	4.56618	71.6267	53.1976	54.7736	50.1214	42.3489	42.1051	130.459	116.135	104.055	119.032	74.1259	46.6713	1171.52	1168.02	1093.63	2733.44	1344.31	457.347	1426.3	987.271	1215.51	1988.13	1791.55	4217.24	2597.82	2155.29	2309.14	4721.57	3135.86	4674.58
13075	Southern Seaboard	SS	Georgia	GA	Cook	SS8	603.053	451.371	901.428	1184.95	1046.75	957.934	217.804	449.231	900.877	1160.69	1046.49	929.33	217.608	227.873	177.72	180.797	175.791	870.666	317.321	677.103	1078.6	1341.49	1222.29	1800	534.93	1656.6	2878.85	3261.19	3857.09	3603.51	734.086	840.313	567.924	507.983	647.919	3376.04	1070.46	2496.92	3446.78	3769.17	4505.01	6979.55	1804.55
13077	Southern Seaboard	SS	Georgia	GA	Coweta	SS13	1151.97	88.8093	93.0281	139.38	147.918	217.181	11.0902	84.1182	91.3918	48.3043	146.776	62.0536	9.8825	138.828	109.503	64.5095	87.3618	120.288	96.4274	222.947	200.895	112.814	234.138	182.342	106.31	1132.53	1457.04	705.285	2104.63	947.239	246.745	1869.12	1745.79	941.897	1252.69	1836.18	2407.59	3001.64	3202.83	1647.18	3357.31	2783.42	2654.33
13079	Southern Seaboard	SS	Georgia	GA	Crawford	SS14	849.436	90.2717	157.461	107.695	203.067	110.331	26.7618	89.5453	157.235	95.7275	202.948	97.3874	26.6761	125.346	165.945	153.576	188.335	355.687	409.668	214.891	323.18	249.304	391.284	453.074	436.344	1082.26	1979.94	1145.57	2813.11	1355.91	401.097	1514.95	2089.62	1837.84	2610.56	4952.16	6159.7	2597.21	4069.56	2983.41	5423.67	6308.06	6560.8
13081	Southern Seaboard	SS	Georgia	GA	Crisp	SS8	728.641	688.898	920.189	819.648	1118.92	602.545	214.483	686.117	919.446	789.221	1118.61	568.745	214.245	208.676	208.266	308.512	246.417	182.093	288.89	894.794	1127.71	1097.73	1365.03	750.838	503.136	1511.07	1983.1	1884.92	2852.44	2079.42	471.089	459.579	449.197	736.826	628.358	665.762	635.22	1970.65	2432.3	2621.74	3480.79	2745.18	1106.31
13083	Eastern Uplands	EU	Georgia	GA	Dade	EU9	452.323	58.5644	72.7622	95.5893	74.7543	108.942	7.0307	55.7456	71.9818	62.0819	74.3957	68.0108	6.75454	276.686	342.5	474.961	591.507	465.62	844.094	332.431	414.481	537.043	665.903	533.631	850.848	719.404	817.965	614.395	779.317	1029.76	105.56	3570.67	3892	4700.46	6196.21	7049.98	13191.5	4290.07	4709.96	5314.86	6975.53	8079.74	13297
13085	Southern Seaboard	SS	Georgia	GA	Dawson	SS20	555.933	29.3165	16.2376	50.1941	55.3902	90.6763	6.3327	28.1131	15.8167	26.6503	55.0728	46.9997	6.01908	1014.5	1240.86	1021.74	1237.83	1766.8	1237.54	1042.62	1256.68	1048.39	1292.9	1813.8	1243.56	512.883	257.654	417.262	1313.92	1486.31	367.496	18508.2	20213.7	15997.3	29532	55872.9	75558	19021.1	20471.4	16414.5	30846	57359.2	75925.4
13087	Southern Seaboard	SS	Georgia	GA	Decatur	SS7	1611.93	453.322	781.909	716.618	1037.28	760.489	219.99	451.968	781.55	701.747	1037.13	745.151	219.888	156.955	133.139	196.429	245.597	262.395	191.294	608.923	914.689	898.176	1282.73	1007.55	411.181	1771	2972.05	2733.26	4493.08	2786.44	708.604	615.019	506.295	765.081	1063.98	981.208	616.457	2386.02	3478.34	3498.35	5557.06	3767.65	1325.06
13089	Southern Seaboard	SS	Georgia	GA	DeKalb		700.427	198.059	54.955	1877.4	22.5977	1883.65	13.2492	11.6029	6.78586	9.83836	4.72558	0	0.415424	13.7096	15.0804	24.7867	3.88423	2.18222	2.23304	25.3125	21.8662	34.625	8.60981	2.18222	2.64846	1211.23	1200.91	1175.17	1308.64	0	231.194	1431.15	2668.81	2960.7	1075.65	658.008	1242.74	2642.38	3869.72	4135.87	2384.29	658.008	1473.94
13091	Southern Seaboard	SS	Georgia	GA	Dodge	SS14	1302.64	224.555	409.322	358.729	441.186	260.264	54.4889	223.488	409.031	346.632	441.063	246.073	54.3913	157.761	147.605	146.626	126.21	131.319	209.672	381.249	556.636	493.257	567.274	377.392	264.063	1141.26	2360.27	1738.56	3173.66	1701.1	632.012	805.625	851.74	735.412	908.144	907.804	2436.32	1946.89	3212.01	2473.97	4081.8	2608.9	3068.34
13093	Southern Seaboard	SS	Georgia	GA	Dooly	SS14	1028.03	738.997	1025.21	998.468	1102.02	671.537	143.527	738.269	1025.02	990.054	1101.93	660.437	143.448	261.766	242.197	318.097	565.36	522.853	276.483	1000.03	1267.22	1308.15	1667.29	1183.29	419.931	1568.57	2175.98	2066.11	2400.16	1574.47	420.621	556.163	514.152	663.826	1231.44	1246.47	810.708	2124.73	2690.13	2729.94	3631.6	2820.94	1231.33
13095	Southern Seaboard	SS	Georgia	GA	Dougherty	SS7	866.58	334.021	360.192	465.652	418.261	550.908	56.7744	316.227	355.694	293.032	416.646	382.867	55.6335	186.47	58.0737	139.362	77.8539	92.2056	126.438	502.697	413.768	432.394	494.5	475.073	182.071	1619.03	2106.74	1438.07	2768.12	2480.29	603.718	954.691	343.965	683.929	517.246	597.325	1372.07	2573.72	2450.7	2122	3285.36	3077.61	1975.78
13097	Southern Seaboard	SS	Georgia	GA	Douglas	SS13	514.028	56.9171	38.6282	329.57	65.0293	508.442	9.56668	36.0817	32.364	37.2016	61.7088	29.156	6.01446	44.421	31.1388	34.1358	36.8907	30.3651	32.2631	80.5027	63.5028	71.3374	98.5995	59.5211	38.2776	1147.49	1307.1	1405.09	2346.06	1260.94	350.598	1412.7	1257.62	1289.3	1402.52	1313.23	1880.7	2560.19	2564.73	2694.39	3748.59	2574.16	2231.29
13099	Southern Seaboard	SS	Georgia	GA	Early	SS7	1355.79	527.71	739.003	676.685	532.878	764.9	145.748	527.054	738.837	670.15	532.817	758.875	145.711	243.353	157.685	120.291	121.509	203.964	266.709	770.407	896.522	790.441	654.326	962.839	412.419	1573.31	2061.17	2101.98	2005.17	2555.32	520.626	726.434	439.902	377.301	457.28	686.796	952.955	2299.74	2501.07	2479.28	2462.45	3242.11	1473.58
13101	Southern Seaboard	SS	Georgia	GA	Echols		1092.88	17.829	125.935	66.8705	865.192	87.5232	22.3786	17.7329	125.907	65.4184	865.174	85.5276	22.3646	27.2691	24.7025	11.4418	18.726	23.1501	28.6861	45.002	150.61	76.8603	883.9	108.678	51.0507	893.619	4357.02	4005.15	21823.9	3398.17	1259.32	1374.18	854.83	700.51	472.361	919.795	1615.28	2267.8	5211.85	4705.66	22296.3	4317.96	2874.6
13103	Southern Seaboard	SS	Georgia	GA	Effingham	SS15	1259.91	123.198	151.235	159.454	139.565	163.228	41.7033	121.57	150.713	132.361	139.237	118.483	41.3686	79.3314	56.9039	48.4627	40.2107	42.3109	59.5848	200.902	207.617	180.824	179.447	160.794	100.953	1415.11	2461.91	1666.73	2466.5	2505.1	741.769	923.44	929.533	610.255	712.31	894.58	1068.4	2338.55	3391.45	2276.98	3178.81	3399.68	1810.17
13105	Southern Seaboard	SS	Georgia	GA	Elbert	SS20	968.178	119.724	164.929	145.618	160.015	109.734	13.4086	117.952	164.461	126.336	159.825	89.7206	13.28	260.591	281.795	285.849	526.923	702.113	938.023	378.543	446.256	412.186	686.748	791.834	951.303	906.32	1351.87	1087.31	1464.84	1118.84	233.031	2002.32	2316.34	2460.15	4829.41	8755.54	16459.9	2908.64	3668.21	3547.45	6294.26	9874.38	16692.9
13107	Southern Seaboard	SS	Georgia	GA	Emanuel	SS14	1787.42	245.739	301.121	297.818	307.487	269.844	77.5585	244.835	300.886	288.28	307.396	259.926	77.488	129.769	130.782	94.2074	96.751	136.048	135.007	374.604	431.668	382.488	404.147	395.974	212.495	1541.7	1993.07	2100.12	2416.72	2092.49	525.755	817.139	866.298	686.3	760.647	1095.23	916.021	2358.84	2859.37	2786.42	3177.37	3187.73	1441.78
13109	Fruitful Rim	FR	Georgia	GA	Evans		483.58	324.732	384.249	442.365	439.401	364.788	67.1215	323.202	383.821	423.584	439.196	343.153	66.9778	334.989	395.375	516.271	592.145	619.926	718.915	658.191	779.196	939.854	1031.34	963.079	785.893	1503.82	2433.66	2350.42	2796.8	1750.26	545.831	1558.66	2506.92	2864.73	3770.77	3161.95	5858.75	3062.48	4940.58	5215.14	6567.57	4912.21	6404.59
13111	Southern Seaboard	SS	Georgia	GA	Fannin	SS20	1021.43	37.2144	44.8028	38.124	43.929	43.7481	3.19559	35.9074	44.4396	21.926	43.7464	21.9123	3.04454	40.5618	179.7	187.465	194.133	207.675	163.433	76.4692	224.139	209.391	237.879	229.587	166.477	1335.56	1774.78	966.327	1724.99	1218.48	210.475	1508.67	7176.65	8262.01	7654.95	11548.2	11298.5	2844.23	8951.43	9228.34	9379.94	12766.7	11508.9
13113	Southern Seaboard	SS	Georgia	GA	Fayette	SS13	516.631	91.5799	87.9216	357.311	103.013	427.144	10.3934	76.6408	82.3412	81.3645	99.8384	49.8117	7.74421	123.919	71.8106	125.665	105.77	40.8454	30.7639	200.56	154.152	207.029	205.608	90.6571	38.5081	688.345	1036.88	1141.32	1479.98	2373.68	361.743	1112.97	904.272	1762.73	1567.91	1946.4	1437.02	1801.32	1941.15	2904.06	3047.89	4320.08	1798.77
13115	Eastern Uplands	EU	Georgia	GA	Floyd	EU9	1346.48	91.7698	134.599	191.152	152.67	218.144	20.675	84.1937	132.552	105.555	151.794	122.363	20.0163	275.587	356.818	428.915	445.585	527.354	683.425	359.781	489.37	534.47	597.379	649.717	703.441	691.511	1263.55	966.311	1653.58	1452.94	340.658	2263.49	3401.36	3926.52	4854	6261.81	11631.2	2955	4664.91	4892.83	6507.58	7714.75	11971.9
13117	Southern Seaboard	SS	Georgia	GA	Forsyth	SS20	640.913	84.6199	92.4727	245.183	166.181	545.729	14.8665	77.0603	89.7344	62.3612	163.108	64.1517	10.7257	2246.83	1972.32	1681.73	1402.81	805.37	580.393	2323.89	2062.06	1744.09	1565.92	869.522	591.119	650.583	945.67	736.49	1834.66	1773.73	517.887	18968.9	20785.4	19861.3	15778.9	22267.6	28024	19619.5	21731.1	20597.8	17613.6	24041.4	28541.9
13119	Southern Seaboard	SS	Georgia	GA	Franklin	SS20	692.628	219.806	181.799	150.514	250.789	144.796	31.4734	217.531	181.167	122.623	250.488	110.61	31.2451	2250.51	3068.15	3847.93	5370.22	6256.04	5809.94	2468.04	3249.31	3970.55	5620.71	6366.64	5841.18	1033.01	836.558	520.891	1145.65	729.576	270.96	10687.2	14167.5	16345.6	24561.7	41264.6	50384.2	11720.3	15004.1	16866.5	25707.4	41994.2	50655.2
13121	Southern Seaboard	SS	Georgia	GA	Fulton	SS13	1382.48	152.665	84.2286	1422.4	53.0068	1662.57	16.504	42.659	53.9778	34.7674	38.7062	24.035	3.67013	87.6619	47.1895	40.8246	46.132	22.1616	20.5804	130.321	101.167	75.5921	84.8382	46.1965	24.2506	1168.55	2163.02	1164.88	1541.83	2253.23	416.262	2401.32	1890.99	1367.83	1837.63	2077.6	2334.21	3569.87	4054.01	2532.71	3379.45	4330.83	2750.47
13123	Southern Seaboard	SS	Georgia	GA	Gilmer	SS20	1117.98	23.5979	24.9343	26.0684	46.5855	52.415	3.84703	22.741	24.6588	10.3244	46.3832	27.6046	3.67629	613.481	952.633	1311.77	1820.13	2283.5	2276.93	636.222	977.292	1322.1	1866.51	2311.11	2280.6	757.738	705.781	318.969	1591.57	795.289	191.119	20441.4	27266.2	40526.6	62455.1	65787.6	118370	21199.1	27971.9	40845.5	64046.7	66582.8	118562
13125	Southern Seaboard	SS	Georgia	GA	Glascock	SS14	374.101	158.607	174.164	131.084	210.914	89.9566	23.8121	158.201	174.063	126.64	210.87	84.3399	23.7714	168.47	148.572	127.567	104.52	99.0628	138.511	326.671	322.635	254.207	315.389	183.403	162.283	1084.66	1319.78	1498.38	3075.62	1185.79	345.788	1155.07	1126.5	1509.35	1524.46	1392.79	2014.84	2239.73	2446.28	3007.74	4600.08	2578.58	2360.63
13127	Fruitful Rim	FR	Georgia	GA	Glynn		1088.09	10.2473	9.54334	82.0715	8.65221	99.949	1.19733	3.44733	7.6446	4.11656	7.85839	4.98391	0.501409	18.7675	13.7571	9.54277	12.4389	11.7272	6.07224	22.2149	21.4017	13.6593	20.2973	16.7111	6.57365	660.18	1164.55	1983.57	2016.13	3138.26	437.711	3594.07	2095.7	4598.19	3191.3	7384.37	5300.84	4254.25	3260.24	6581.75	5207.43	10522.6	5738.55
13129	Eastern Uplands	EU	Georgia	GA	Gordon	EU9	928.009	143.398	231.877	257.337	193.486	205.043	61.9229	139.451	230.737	205.504	192.898	131.853	61.3964	1167.26	1613.35	1681.31	2156.65	2547.23	2993.85	1306.71	1844.08	1886.81	2349.54	2679.08	3055.24	785.498	1236.72	1158.7	1170.91	973.379	429.113	6574.9	8647.31	9479.75	13091	18804.4	20924.6	7360.4	9884.03	10638.4	14262	19777.8	21353.8
13131	Southern Seaboard	SS	Georgia	GA	Grady	SS7	1188.65	543.774	919.307	762.139	817.92	639.194	126.68	542.261	918.906	744.528	817.746	619.804	126.543	311.815	250.132	310.895	366.753	384.737	448.783	854.075	1169.04	1055.42	1184.5	1004.54	575.326	1921.16	3171.67	3056.21	4105.6	3227.21	683.345	1104.72	863.348	1276.19	1841.33	2003.26	2423.47	3025.88	4035.02	4332.4	5946.93	5230.46	3106.81
13133	Southern Seaboard	SS	Georgia	GA	Greene	SS14	1052.68	113.475	109.499	77.6515	115.403	115.902	9.53938	112.641	109.268	67.4257	115.29	103.124	9.44985	352.237	327.934	325.163	398.038	548.946	329.927	464.878	437.202	392.589	513.328	652.071	339.377	1295.97	1393.01	795.925	1532.82	1964.2	297.091	4052.6	4180.72	3838.38	5292.05	10455.7	10372.5	5348.57	5573.73	4634.3	6824.87	12419.9	10669.5
13135	Southern Seaboard	SS	Georgia	GA	Gwinnett	SS13	1130.12	124.67	79.5803	1132.36	125.895	1827.6	19.9304	71.5466	60.1434	60.6716	112.272	26.9592	7.0966	276.632	236.045	107.84	57.255	56.0939	23.4739	348.178	296.188	168.511	169.527	83.053	30.5705	1753.7	1679.89	1917.93	4848.12	2305.13	952.78	6780.62	6593.06	3409	2472.39	4796.28	3151.57	8534.32	8272.95	5326.93	7320.51	7101.41	4104.35
13137	Southern Seaboard	SS	Georgia	GA	Habersham	SS20	723.069	60.2819	45.5461	110.301	134.881	112.763	15.2663	56.2007	44.3706	56.2286	134.276	38.9994	14.7385	2306.99	2863.53	2416.24	3198.7	1798.02	1921.94	2363.19	2907.9	2472.47	3332.98	1837.02	1936.67	664.92	517.418	673.817	1819.48	833.415	275.344	27294.4	33392.5	28955.1	43343.4	38423.7	35905.6	27959.3	33909.9	29628.9	45162.9	39257.1	36180.9
13139	Southern Seaboard	SS	Georgia	GA	Hall	SS20	1112.07	93.7578	102.378	253.015	131.577	335.357	16.4389	82.6397	98.9454	81.1756	129.472	69.8661	14.4563	2127.1	1814.8	1841.55	2317.83	1699.9	1307.81	2209.74	1913.74	1922.72	2447.3	1769.76	1322.26	848.151	1003.8	905.018	1728.46	1250.59	324.29	21830.9	18411.1	20531.2	30943.1	30427.8	29337.3	22679.1	19414.9	21436.2	32671.6	31678.4	29661.6
13141	Southern Seaboard	SS	Georgia	GA	Hancock	SS14	1239.32	34.3027	18.7313	27.5882	50.7973	32.0232	3.89313	33.7984	18.6006	22.1024	50.7444	26.4136	3.8593	63.033	46.3128	44.2252	52.7135	45.4152	36.8438	96.8315	64.9133	66.3276	103.458	71.8288	40.7031	800.132	702.723	910.015	1877.28	943.317	244.695	1492.22	1749.68	1820.87	1950.12	1621.93	2336.05	2292.35	2452.4	2730.88	3827.39	2565.25	2580.75
13143	Southern Seaboard	SS	Georgia	GA	Haralson	SS13	733.252	106.411	93.5163	108.097	193.734	88.8322	9.02804	103.45	92.6953	72.5991	193.351	44.7778	8.73021	538.049	521.294	444.714	544.91	837.808	794.27	641.499	613.99	517.313	738.261	882.586	803	1303.58	1200.97	943.228	3244.13	721.183	293.149	6779.98	6753.92	5777.85	9142.74	13493.6	26670.5	8083.56	7954.88	6721.08	12386.9	14214.8	26963.7
13145	Southern Seaboard	SS	Georgia	GA	Harris	SS13	1225.85	42.9628	91.0542	54.5844	101.887	67.4001	6.10228	41.8199	90.7304	37.8042	101.704	43.0316	5.91929	91.8811	66.2447	57.8103	82.0318	45.0209	31.6818	133.701	156.975	95.6144	183.735	88.0525	37.601	847.065	2310.9	906.112	2224.37	1091.7	259.899	1861.06	1687.25	1385.63	1794.13	1142.17	1391.05	2708.12	3998.15	2291.74	4018.5	2233.87	1650.95
13147	Southern Seaboard	SS	Georgia	GA	Hart	SS20	667.996	216.974	349.474	277.048	425.253	235.108	32.0098	214.009	348.656	241.91	424.891	193.509	31.7166	1012.8	1073.76	1574.99	2623.24	4117.24	3659.45	1226.81	1422.42	1816.9	3048.13	4310.75	3691.16	918.952	1575.45	1123.84	2100.03	1107.39	241.783	4348.95	4851.93	7316.89	12965.4	23561.7	27896.7	5267.9	6427.37	8440.73	15065.5	24669.1	28138.5
13149	Southern Seaboard	SS	Georgia	GA	Heard	SS13	784.123	60.0072	40.8443	46.0467	70.8182	60.4498	6.41737	59.2649	40.6135	35.5923	70.7047	47.9085	6.3316	232.113	359.608	500.204	664.149	570.771	655.414	291.378	400.221	535.796	734.853	618.68	661.746	1001.68	722.884	594.979	1458.82	1584.64	356.322	3923.1	6400.7	8361.66	13703.1	18879	36884.6	4924.78	7123.58	8956.64	15162	20463.6	37240.9
13151	Southern Seaboard	SS	Georgia	GA	Henry	SS13	838.858	133.959	163.234	304.9	148.126	499.121	11.2123	126.696	160.351	124.249	145.335	68.4078	7.86961	192.296	180.024	97.9672	188.347	94.8115	65.3163	318.993	340.376	222.216	333.682	163.219	73.1859	1003.38	1320.36	1285.89	1798.89	1709.47	291.453	1522.9	1482.35	1013.89	2331.26	2369.28	2419.01	2526.28	2802.7	2299.78	4130.15	4078.74	2710.46
13153	Southern Seaboard	SS	Georgia	GA	Houston	SS14	984.114	346.944	500.575	515.579	431.44	345.011	47.5379	334.575	496.987	353.616	429.668	124.336	45.8291	203.499	219.749	286.765	341.017	144.584	88.7268	538.074	716.736	640.38	770.685	268.92	134.556	1537.45	2467.18	1764.85	2693.09	1487.48	482.184	935.126	1090.9	1431.2	2137.44	1729.72	933.526	2472.58	3558.08	3196.05	4830.53	3217.2	1415.71
13155	Southern Seaboard	SS	Georgia	GA	Irwin	SS8	939.473	765.962	889.348	837.695	1164.19	825.09	271.407	765.274	889.172	830.141	1164.11	817.465	271.354	306.688	259.424	176.608	195.008	209.209	302.256	1071.96	1148.6	1006.75	1359.12	1026.67	573.61	1994.22	2316.88	2340.18	3337.96	2150.33	658.182	799.196	675.971	497.86	559.162	550.322	733.135	2793.42	2992.85	2838.04	3897.12	2700.66	1391.32
13157	Southern Seaboard	SS	Georgia	GA	Jackson	SS20	888.83	71.3826	135.225	165.37	165.059	199.396	23.2086	67.9928	134.224	117.07	164.473	114.148	22.5884	1972.31	2233.33	2491.21	3039.47	2795.97	2422.94	2040.3	2367.55	2608.28	3203.94	2910.12	2445.53	354.296	769.436	684.846	841.99	1024.18	280.547	10277.3	12802.5	14573.4	15560.1	25086.5	30092.8	10631.6	13572	15258.2	16402	26110.7	30373.3
13159	Southern Seaboard	SS	Georgia	GA	Jasper	SS14	970.997	39.4213	62.0919	51.351	63.4409	52.7478	10.7177	38.8456	61.9219	43.291	63.3466	41.1253	10.6381	260.676	575.507	329.978	557.562	138.922	118.015	299.522	637.428	373.269	620.909	180.048	128.653	428.887	699.273	509.95	1082.26	794.616	315.747	2878.07	6499.09	3887.01	9525.83	2684.24	3502.76	3306.96	7198.37	4396.96	10608.1	3478.85	3818.5
13161	Southern Seaboard	SS	Georgia	GA	Jeff Davis	SS8	867.417	214.448	374.002	532.462	423.679	416.786	182.821	213.337	373.707	520.354	423.558	402.503	182.715	205.052	125.748	184.258	122.73	199.657	273.001	418.389	499.455	704.612	546.287	602.16	455.716	1352.32	2659.15	3070.54	3361.11	2266.91	879.176	1299.8	894.771	1087.28	973.912	1124.47	1313.61	2652.12	3553.92	4157.83	4335.02	3391.38	2192.78
13163	Southern Seaboard	SS	Georgia	GA	Jefferson	SS14	1375.46	397.245	435.669	415.443	551.362	347.196	92.8544	396.191	435.409	405.308	551.268	337.417	92.7897	148.052	164.701	147.993	141.873	114.615	149.37	544.243	600.109	553.301	693.141	452.032	242.16	1384.68	1819.43	1639.15	2550.01	1858.65	421.938	517.438	688.23	598.515	656.265	631.356	679.224	1902.12	2507.66	2237.67	3206.27	2490.01	1101.16
13165	Southern Seaboard	SS	Georgia	GA	Jenkins	SS15	914.076	341.955	378.466	407.695	553.182	235.894	114.549	341.288	378.29	400.877	553.116	229.11	114.498	193.294	231.565	190.062	167.562	139.547	95.9839	534.582	609.855	590.939	720.678	368.657	210.482	1459.39	1908.25	2076.91	3219.87	1232.93	586.52	826.548	1168.11	984.701	975.431	750.958	491.681	2285.93	3076.35	3061.62	4195.3	1983.89	1078.2
13167	Southern Seaboard	SS	Georgia	GA	Johnson	SS14	794.353	207	278.44	215.758	260.862	145.585	26.0527	206.2	278.236	207.55	260.773	135.296	25.9847	151.103	139.865	138.182	152.704	90.2732	98.3514	357.303	418.101	345.733	413.477	225.569	124.336	831.243	1469.01	1031.34	1742.23	1254.65	338.814	609.132	738.446	686.641	1020.22	837.135	1282.4	1440.37	2207.45	1717.98	2762.46	2091.78	1621.22
13169	Southern Seaboard	SS	Georgia	GA	Jones	SS14	1020.81	58.1065	95.0182	78.7961	87.2328	76.3191	16.6925	56.3432	94.5196	57.7171	87.0052	48.3907	16.4968	172.522	164.71	166.968	150.608	106.239	61.2827	228.865	259.23	224.685	237.614	154.63	77.7795	1126.64	1665.67	1312.34	2461.25	1423.5	663.471	3449.74	2902.61	3796.42	4260.49	3125.2	2464.68	4576.38	4568.29	5108.76	6721.74	4548.7	3128.16
13171	Southern Seaboard	SS	Georgia	GA	Lamar	SS13	482.082	197.666	288.14	182.703	638.875	167.143	39.1782	194.957	287.403	150.448	638.528	127.011	38.8931	289.53	521.104	640.213	817.517	1090.1	1118.57	484.487	808.508	790.661	1456.05	1217.11	1157.46	1183.28	1828.21	906.807	4562.14	1158.07	385.421	1757.29	3314.81	3858.8	5840.99	9939.38	11084.7	2940.57	5143.03	4765.61	10403.1	11097.5	11470.1
13173	Southern Seaboard	SS	Georgia	GA	Lanier	SS8	520.071	265.712	568.228	378.479	477.971	349.617	106.255	264.862	568.007	367.693	477.857	334.242	106.128	270.834	92.0044	69.6782	57.3585	178.158	119.009	535.696	660.011	437.371	535.216	512.4	225.137	1884.82	3444.18	3237.63	3140.4	1972.28	691.167	1927.33	557.88	613.533	376.951	1051.27	775.052	3812.15	4002.06	3851.16	3517.36	3023.54	1466.22
13175	Southern Seaboard	SS	Georgia	GA	Laurens	SS14	2120.34	267.714	268.779	266.877	275.976	157.942	51.9012	266.051	268.326	247.729	275.782	136.389	51.7529	173.633	113.937	132.717	102.776	72.1593	64.1555	439.684	382.263	380.446	378.558	208.548	115.908	1167.52	1515.37	1527.15	2127.25	1291.51	446.652	761.965	643.458	818.145	792.763	683.3	553.693	1929.49	2158.83	2345.3	2920.01	1974.81	1000.34
13177	Southern Seaboard	SS	Georgia	GA	Lee	SS7	938.012	459.08	490.431	609.912	552.197	431.992	97.5846	457.657	489.997	586.43	551.94	401.117	97.3651	227.205	157.452	206.71	236.641	201.091	165.433	684.862	647.449	793.14	788.581	602.208	262.798	1408.16	1956.51	1791.3	2431.12	1851.04	428.041	699.084	628.69	631.411	1042.33	927.977	727.283	2107.24	2585.2	2422.71	3473.45	2779.02	1155.32
13179	Fruitful Rim	FR	Georgia	GA	Liberty		1368.64	11.6517	4.21076	63.0749	8.37394	58.7154	1.00327	7.76539	2.95184	9.8182	7.85982	3.16983	0.61123	16.7973	13.5119	10.1689	17.5681	8.70963	6.19772	24.5627	16.4638	19.9871	25.4279	11.8795	6.80895	1081.65	433.481	1371.54	702.477	884.512	349.183	2339.7	1984.24	1420.53	1570.16	2430.34	3540.63	3421.35	2417.72	2792.06	2272.63	3314.85	3889.82
13181	Southern Seaboard	SS	Georgia	GA	Lincoln	SS14	672.638	46.9748	66.651	69.4302	78.4177	46.1719	7.87543	46.1615	66.4236	59.9322	78.3228	36.4997	7.81361	255.237	186.986	129.376	155.527	87.2875	81.1384	301.398	253.409	189.308	233.85	123.787	88.952	513.494	857.375	823.058	1446.79	876.565	358.267	2839.21	2413.56	1776.74	2872.93	2096.27	3720.34	3352.71	3270.93	2599.8	4319.72	2972.83	4078.6
13183	Fruitful Rim	FR	Georgia	GA	Long		1045.76	20.85	43.9768	37.455	87.9068	40.9544	3.13361	20.5249	43.8602	30.9709	87.8315	31.5854	3.04329	59.7809	74.7091	89.2779	146.881	63.2126	135.922	80.3058	118.569	120.249	234.713	94.798	138.965	1270.39	2929.43	2006.83	4019.25	1685.67	278.972	3700.14	4989.85	5784.97	6721.41	3373.58	12459.7	4970.53	7919.28	7791.8	10740.7	5059.26	12738.7
13185	Southern Seaboard	SS	Georgia	GA	Lowndes	SS8	1326.18	191.788	285.637	383.84	520.25	318.032	63.4186	184.793	283.676	294.752	519.34	211.668	62.5724	104.842	94.5079	80.5681	70.3686	76.5828	70.9739	289.636	378.184	375.32	589.709	288.251	133.546	1505.48	2510.6	2574.69	5526.59	2498.65	807.648	854.135	836.417	703.771	748.831	904.027	916.089	2359.61	3347.02	3278.47	6275.42	3402.68	1723.74
13187	Southern Seaboard	SS	Georgia	GA	Lumpkin	SS20	736.713	40.6033	74.379	53.1507	84.9292	73.242	7.58529	39.0356	73.8727	28.0613	84.6148	30.1131	7.25745	1027.27	865.174	977.813	796.986	655.434	643.462	1066.31	939.046	1005.87	881.601	685.547	650.719	939.36	1587.56	534.86	2492.12	1091.16	446.046	24720.5	18593	18637.5	23473.2	23749.8	39547.4	25659.9	20180.5	19172.3	25965.3	24840.9	39993.5
13189	Southern Seaboard	SS	Georgia	GA	McDuffie	SS14	690.096	182.019	306.953	199.37	655.403	331.196	43.6558	179.072	306.151	167.509	655.097	298.184	43.4293	165.96	164.641	222.99	121.568	145.696	98.8451	345.032	470.792	390.499	776.665	443.88	142.274	1802.95	3790.8	1593.75	7039.6	5303.32	905.47	1670.94	2038.6	2121.62	1306.36	2591.27	2060.85	3473.88	5829.4	3715.37	8345.96	7894.59	2966.32
13191	Fruitful Rim	FR	Georgia	GA	McIntosh		1146.6	1.79662	1.79924	8.26304	4.16239	12.25	1.22345	1.27246	1.65795	1.803	4.08954	2.83775	1.15783	6.47034	6.54822	4.75278	7.69274	4.67897	18.0827	7.7428	8.20617	6.55577	11.7823	7.51672	19.2406	654.314	790.82	731.869	881.134	309.716	335.773	3327.12	3123.42	1929.24	1657.48	510.668	5244.01	3981.44	3914.24	2661.11	2538.61	820.383	5579.78
13193	Southern Seaboard	SS	Georgia	GA	Macon	SS13	1046.23	420.909	496.36	503.835	780.478	389.402	73.0479	419.88	496.101	493.004	780.371	378.005	72.971	363.716	485.853	706.883	973.368	1336.52	1088.24	783.596	981.954	1199.89	1753.74	1714.53	1161.21	1306.43	1794.33	1851.75	3231.6	1811.07	350.041	1131.68	1757.26	2655.09	4030.82	6403.45	5220.28	2438.11	3551.58	4506.84	7262.41	8214.52	5570.32
13195	Southern Seaboard	SS	Georgia	GA	Madison	SS20	739.507	131.162	169.195	126.209	259.975	157.907	25.9133	128.501	168.397	91.0878	259.599	116.131	25.6248	1948.11	2192.76	2512.4	3400.59	2557.84	3263.19	2076.61	2361.16	2603.49	3660.18	2673.98	3288.81	732.955	946.577	487.039	1570.9	838.256	239.96	11111.8	12325.7	13433.6	20577.8	18463.1	30557.7	11844.8	13272.3	13920.6	22148.7	19301.3	30797.6
13197	Southern Seaboard	SS	Georgia	GA	Marion	SS13	951.227	91.0698	120.772	89.3174	131.118	89.3873	16.411	90.6976	120.673	84.5782	131.066	83.1308	16.3653	174.284	258.887	279.967	282.315	454.491	368.506	264.982	379.559	364.545	413.381	537.622	384.872	1286.36	1371.92	1089.51	1703.96	1336.63	291.286	2471.86	2943.27	3606.46	3670.3	7307.58	6559.03	3758.21	4315.19	4695.98	5374.25	8644.21	6850.32
13199	Southern Seaboard	SS	Georgia	GA	Meriwether	SS13	1310.71	111.301	106.64	93.8945	166.394	114.263	13.3053	109.863	106.251	78.8623	166.248	99.0718	13.2088	154.967	165.814	159.175	184.606	144.663	89.0239	264.83	272.066	238.037	350.854	243.735	102.233	1152.37	1334.05	1166.69	2639.72	1443.57	267.2	1625.47	2081.9	2354.83	2931.22	2107.89	1800.85	2777.84	3415.95	3521.51	5570.94	3551.46	2068.05
13201	Southern Seaboard	SS	Georgia	GA	Miller	SS7	734.749	691.274	1022.9	904.497	1233.63	1216.37	214.657	690.624	1022.75	898.253	1233.57	1210.43	214.618	309.173	369.134	300.79	300.548	273.911	235.978	999.797	1391.88	1199.04	1534.12	1484.34	450.596	1399.27	2230.3	2059.23	3215.62	3341.74	639.112	626.414	804.97	689.558	783.455	756.209	702.723	2025.68	3035.27	2748.79	3999.08	4097.94	1341.84
13205	Southern Seaboard	SS	Georgia	GA	Mitchell	SS7	1330.33	871.201	1328.02	1025.49	1213.9	1089.37	269.189	869.859	1327.67	1010.35	1213.75	1073.2	269.084	291.059	309.075	969.4	801.811	1428.4	925.614	1160.92	1636.74	1979.75	2015.56	2501.59	1194.7	1934.15	3098.96	2457.03	3645.45	2786.4	753.759	647.177	721.422	2357.45	2408.21	3708.63	2592.84	2581.33	3820.38	4814.49	6053.67	6495.03	3346.6
13207	Southern Seaboard	SS	Georgia	GA	Monroe	SS14	1028.29	56.2679	84.0654	72.6576	60.5539	70.9011	6.84494	54.9201	83.6638	54.4492	60.3533	46.121	6.66744	208.097	319.935	359.417	653.501	363.275	335.242	263.017	403.599	413.867	713.855	409.396	341.909	814.512	1295.39	935.772	1186.87	1291.37	320.2	3086.26	4953.66	6177	12851.4	10171.6	16099.8	3900.77	6249.06	7112.77	14038.3	11462.9	16420
13209	Southern Seaboard	SS	Georgia	GA	Montgomery	SS14	634.781	207.382	299.376	301.328	298.188	223.233	64.3114	206.495	299.135	291.207	298.083	211.09	64.2313	209.798	155.504	95.1596	192.776	146.09	106.191	416.293	454.639	386.367	490.859	357.18	170.422	1198	2038.03	2111.3	2156.67	1908.31	556.21	1217.16	1059.46	689.925	1394.76	1320.7	919.559	2415.16	3097.5	2801.23	3551.43	3229	1475.77
13211	Southern Seaboard	SS	Georgia	GA	Morgan	SS14	919.812	305.162	251.188	216.047	241.847	220.147	43.5192	304.044	250.88	202.653	241.698	202.598	43.3981	740.571	747.581	791.28	976.391	885.372	1072.21	1044.61	998.461	993.933	1218.09	1087.97	1115.61	1515.79	1230.29	1060.49	1370	1485.63	328.383	3692.06	3666.06	4140.77	5534.41	6492.34	8113.17	5207.85	4896.34	5201.26	6904.41	7977.97	8441.56
13213	Eastern Uplands	EU	Georgia	GA	Murray	EU9	900.634	86.1581	72.8775	105.563	117.457	100.77	30.6575	83.53	72.0381	65.2276	116.991	48.2794	30.3087	241.793	247.059	864.82	587.437	827.665	935.404	325.323	319.097	930.048	704.427	875.945	965.712	1076.54	1004.59	698.715	1697.07	703.829	359.651	3116.26	3445.29	9263.92	8521.38	12065.9	11099.7	4192.8	4449.88	9962.63	10218.5	12769.7	11459.4
13215	Southern Seaboard	SS	Georgia	GA	Muscogee		574.817	76.7253	32.2207	696.268	69.3755	688.491	5.66646	11.602	14.4707	12.288	62.8606	3.94521	0.537842	34.5026	15.8693	11.8376	39.9479	20.9679	8.43839	46.1046	30.34	24.1256	102.808	24.9131	8.97623	887.902	1024.64	895.529	1202.52	198.014	38.255	2640.5	1123.67	862.708	764.204	1052.4	600.196	3528.4	2148.31	1758.24	1966.73	1250.41	638.451
13217	Southern Seaboard	SS	Georgia	GA	Newton	SS14	723.837	151.896	180.314	226.177	257.465	317.401	16.5571	145.102	178.28	123.286	256.074	101.618	14.9741	273.757	296.655	217.657	259.983	113.765	144.237	418.859	474.935	340.943	516.056	215.382	159.211	1303.74	1637.3	1280.65	3011.33	1834.08	304.84	2459.71	2724.42	2260.94	3057.3	2053.32	2936.36	3763.44	4361.72	3541.58	6068.64	3887.41	3241.2
13219	Southern Seaboard	SS	Georgia	GA	Oconee	SS14	483.223	238.035	160.971	265.109	361.973	368.878	37.894	234.602	159.839	204.996	361.32	285.458	37.2583	1625.1	1974.46	1453.24	1598.86	1869.9	1247.87	1859.7	2134.3	1658.23	1960.18	2155.35	1285.12	1017.07	764.722	1180.52	2075.64	2504.09	350.721	7045.27	9446.45	8368.79	9184.78	16403.1	11746.5	8062.34	10211.2	9549.3	11260.4	18907.2	12097.2
13221	Southern Seaboard	SS	Georgia	GA	Oglethorpe	SS14	1144.43	79.9764	64.7504	61.0268	106.615	99.4679	11.6391	79.3927	64.5826	53.2895	106.53	89.3435	11.5685	691.788	844.565	891.357	1346.25	2012.83	1740.88	771.181	909.147	944.646	1452.78	2102.17	1752.45	795.907	720.769	566.688	1688.01	1066.29	189.928	6935.14	9425.69	9478.81	21332	24022.6	28581.1	7731.04	10146.5	10045.5	23020	25088.9	28771
13223	Eastern Uplands	EU	Georgia	GA	Paulding	EU3	820.822	28.1352	43.2591	163.139	60.8543	301.07	6.15146	23.1037	41.4036	47.4335	59.1425	24.9854	4.01019	355.311	272.68	262.714	335.598	257.741	239.906	378.415	314.083	310.147	394.741	282.726	243.916	423.125	939.15	1248.01	1850.36	1429.96	335.416	6507.23	6185.14	6912.19	10499.6	14751	20066	6930.36	7124.29	8160.2	12350	16180.9	20401.4
13225	Southern Seaboard	SS	Georgia	GA	Peach	SS14	392.536	544.475	905.668	596.149	714.688	545.315	87.7451	538.32	903.91	523.585	713.922	455.397	87.0991	125.831	121.925	124.28	139.311	178.36	77.6701	664.151	1025.84	647.865	853.233	633.757	164.769	1414.64	2460.22	1449.76	2964.67	1877.28	379.738	330.669	331.85	344.121	578.51	735.252	338.629	1745.31	2792.07	1793.88	3543.18	2612.53	718.367
13227	Southern Seaboard	SS	Georgia	GA	Pickens	SS20	601.91	17.3664	10.5065	47.643	55.4508	91.2628	3.75598	15.2332	9.87024	14.0246	54.9903	32.9258	3.35372	922.188	1130.05	1093.58	1354.62	1507.81	1211.02	937.421	1139.92	1107.6	1409.61	1540.73	1214.37	378.375	215.795	306.712	1173.29	608.577	124.704	22906.1	24706.6	23916.1	28902.6	27869.3	45030.2	23284.5	24922.4	24222.8	30075.9	28477.8	45154.9
13229	Fruitful Rim	FR	Georgia	GA	Pierce		890.294	278.572	502.442	573.714	654.483	401.11	120.042	277.375	502.112	558.843	654.33	382.415	119.906	167.682	152.206	160.186	179.703	135.029	202.714	445.057	654.318	719.029	834.033	517.444	322.62	1503.62	2909.44	3026.97	3586.12	2412.6	588.13	908.987	881.942	867.649	984.877	851.882	994.3	2412.61	3791.38	3894.62	4570.99	3264.48	1582.43
13231	Southern Seaboard	SS	Georgia	GA	Pike	SS13	568.21	212.71	187.387	166.873	171.112	150.659	20.1018	211.249	186.957	146.441	170.872	118.865	19.8755	179.579	267.777	616.203	311.93	349.277	251.618	390.829	454.734	762.645	482.802	468.142	271.493	1255.33	1162.96	865.711	1388.09	1148.78	309.937	1067.14	1665.69	3642.78	2533.99	3375.64	3923.71	2322.47	2828.64	4508.49	3922.07	4524.42	4233.65
13233	Eastern Uplands	EU	Georgia	GA	Polk	EU3	803.234	155.531	236.498	161.247	207.626	160.646	16.8434	150.736	235.218	107.025	207.067	98.4473	16.4146	221.836	453.537	472.19	567.011	646.742	566.32	372.572	688.754	579.215	774.079	745.189	582.735	1202.95	1797.03	919.276	1974.23	1259.19	238.631	1770.37	3464.96	4055.83	5406.02	8272.18	8233.01	2973.32	5261.99	4975.1	7380.24	9531.37	8471.64
13235	Southern Seaboard	SS	Georgia	GA	Pulaski	SS14	647.754	577.867	776.603	632.912	665.259	391.284	187.99	576.835	776.338	621.281	665.131	375.518	187.88	277.481	183.616	199.573	91.4169	54.1986	524.699	854.315	959.954	820.854	756.548	429.716	712.579	1569.47	2028.46	1565.73	2325.08	1765.56	687.975	754.976	479.762	502.958	319.564	254.824	1921.33	2324.44	2508.22	2068.69	2644.65	2020.38	2609.31
13237	Southern Seaboard	SS	Georgia	GA	Putnam	SS14	933.987	83.9166	115.877	81.8364	83.4649	71.7628	17.5365	82.7784	115.521	65.2962	83.2807	50.4613	17.3878	305.38	267.607	261.489	253.189	208.816	185.94	388.158	383.127	326.786	336.47	259.277	203.328	981.087	1593.73	1042.83	1343.35	938.75	416.286	3619.35	3691.9	4176.18	4084.03	3884.67	4451.63	4600.43	5285.62	5219.01	5427.38	4823.42	4867.92
13239	Southern Seaboard	SS	Georgia	GA	Quitman	SS7	426.221	73.6472	84.8362	89.9516	95.8139	3.81663	0.0242402	73.3398	84.7518	86.0935	95.7774	0	0	37.9138	67.6532	35.3565	41.6603	53.3079	56.9497	111.254	152.405	121.45	137.438	53.3079	56.9497	1850.94	1520.65	1446.86	1930.24	0	0	956.863	1213.86	594.192	839.596	1026.98	2503.35	2807.8	2734.5	2041.06	2769.83	1026.98	2503.35
13241	Southern Seaboard	SS	Georgia	GA	Rabun		978.581	34.7422	72.8678	45.3848	71.7228	34.056	6.39938	33.8592	72.6144	33.449	71.5935	19.4461	6.29996	136.019	170.832	191.148	207.98	100.462	222.287	169.879	243.446	224.597	279.574	119.908	228.587	1535.56	2557.77	1677.39	4754.79	1933.51	417.716	6168.64	6017.37	9585.66	13812.8	9988.84	14738.7	7704.2	8575.14	11263.1	18567.5	11922.4	15156.4
13243	Southern Seaboard	SS	Georgia	GA	Randolph	SS7	1116.01	350.631	470.956	348.783	345.318	274.065	92.4572	350.118	470.831	344.086	345.274	269.376	92.4277	138.366	85.3417	111.187	95.7005	120.976	84.385	488.484	556.172	455.272	440.974	390.353	176.813	1587.47	2055.83	1483	1983.77	1338.02	394.061	627.366	372.636	479.211	549.848	600.901	359.771	2214.83	2428.47	1962.21	2533.62	1938.92	753.832
13245	Southern Seaboard	SS	Georgia	GA	Richmond	SS14	849.7	99.9859	89.7493	523.846	68.8948	470.575	7.42518	57.8804	77.7545	73.5981	64.5987	24.2523	4.25914	45.7138	33.2825	32.2466	32.0789	21.3624	18.122	103.594	111.037	105.845	96.6776	45.6147	22.3811	1137.06	1524.2	1523.82	2707.83	810.076	226.915	898.046	652.43	667.653	1344.67	713.55	965.488	2035.11	2176.63	2191.47	4052.5	1523.63	1192.4
13247	Southern Seaboard	SS	Georgia	GA	Rockdale	SS13	343.049	61.3266	91.5614	417.75	79.3921	493.214	10.2525	38.2716	83.8249	61.2675	75.5803	26.1552	6.89164	72.7265	89.2059	63.298	54.395	37.7369	30.8872	110.998	173.031	124.565	129.975	63.892	37.7788	735.991	1612.02	1276.69	2048.23	1279.37	673.816	1398.59	1715.5	1319.01	1474.11	1845.89	3019.93	2134.58	3327.51	2595.7	3522.35	3125.26	3693.75
13249	Southern Seaboard	SS	Georgia	GA	Schley	SS13	438.406	147.466	238.122	186.238	147.914	47.593	14.206	146.88	237.976	180.369	147.852	39.5829	14.1453	195.822	152.691	313.833	442.756	1061.83	509.938	342.702	390.667	494.202	590.608	1101.41	524.084	917.692	1481.3	1200.97	1240.59	444.595	215.315	1223.48	950.435	2089.63	3715.04	11926.4	7762.11	2141.17	2431.73	3290.6	4955.62	12371	7977.42
13251	Southern Seaboard	SS	Georgia	GA	Screven	SS15	1699.8	287.613	394.142	456.544	392.27	253.658	92.3612	287.003	393.994	450.202	392.208	247.339	92.3206	115.015	97.2	95.2308	148.847	119.88	94.1414	402.018	491.194	545.433	541.055	367.218	186.462	1252.01	1813.77	2099.97	1883.44	1129.02	376.446	501.736	447.466	444.204	714.786	547.214	383.87	1753.74	2261.24	2544.17	2598.22	1676.24	760.316
13253	Southern Seaboard	SS	Georgia	GA	Seminole	SS7	668.199	708.398	1022.1	956.553	1098.96	1121.29	231.032	707.325	1021.82	945.175	1098.85	1110.53	230.958	272.687	256.232	237.642	224.943	254.252	200.229	980.012	1278.05	1182.82	1323.79	1364.78	431.187	1683.66	2151.91	2290.13	3225.38	2581.49	614.669	649.082	539.613	575.799	660.26	591.023	532.888	2332.74	2691.53	2865.93	3885.64	3172.51	1147.56
13255	Southern Seaboard	SS	Georgia	GA	Spalding	SS13	517.248	134.442	137.973	328.022	127.565	271.984	19.8389	119.254	133.702	155.874	125.849	79.2988	18.4936	221.807	89.9964	172.951	96.5179	107.896	129.031	341.061	223.698	328.825	222.367	187.195	147.525	910.377	1300.64	1508.4	1775.43	1430.16	465.765	1693.26	875.475	1673.66	1361.63	1945.92	3249.67	2603.63	2176.11	3182.06	3137.06	3376.08	3715.43
13257	Southern Seaboard	SS	Georgia	GA	Stephens	SS20	478.532	80.1639	65.1346	113.49	147.038	139.359	8.5913	74.4673	63.5694	48.9613	146.406	72.7336	8.13275	797.606	660.32	1076.44	1240.5	758.141	1300.23	872.073	723.889	1125.4	1386.91	830.875	1308.37	1224.7	1075.54	570.626	2154.6	2051.67	201.104	13117.6	11172	12545.5	18256	21385.6	32151.8	14342.3	12247.6	13116.1	20410.6	23437.3	32352.9
13259	Southern Seaboard	SS	Georgia	GA	Stewart	SS13	1212.7	87.576	121.18	81.6807	86.9107	35.4169	25.7693	87.2956	121.11	79.1278	86.8856	32.6035	25.7486	80.1715	67.2068	58.9548	23.1756	32.7426	25.3836	167.467	188.317	138.083	110.061	65.3461	51.1322	1100.06	1420	1421.4	2001.11	833.553	392.109	1010.28	787.989	1059.02	533.77	837.111	386.55	2110.34	2207.99	2480.42	2534.88	1670.66	778.659
13261	Southern Seaboard	SS	Georgia	GA	Sumter	SS13	1274.25	548.176	731.529	874.29	808.52	527.47	158.128	545.902	730.914	848.776	808.271	501.565	157.961	183.606	190.617	372.133	345.143	366.269	350.748	729.508	921.531	1220.91	1153.41	867.834	508.709	1378.27	2009.62	2194.91	3014.69	1863.49	549.941	463.563	524.092	962.327	1287.31	1360.82	1221.13	1841.84	2533.71	3157.24	4302	3224.32	1771.07
13263	Southern Seaboard	SS	Georgia	GA	Talbot	SS13	1022.8	40.3414	56.106	45.9493	61.5284	24.6685	4.18928	39.9347	55.9985	41.7723	61.4869	20.0515	4.16066	86.6866	66.6387	73.7918	72.6857	35.8125	36.787	126.621	122.637	115.564	134.173	55.864	40.9476	960.417	1554.25	950.352	1946.65	760.356	216.593	2084.79	1849.57	1678.82	2301.2	1358.02	1915.03	3045.2	3403.81	2629.17	4247.84	2118.37	2131.62
13265	Southern Seaboard	SS	Georgia	GA	Taliaferro	SS14	505.735	62.861	101.553	34.9538	56.1979	35.7649	6.01756	62.6336	101.502	32.702	56.176	33.7283	6.00521	123.924	139.436	103.788	120.783	97.3055	90.2527	186.557	240.938	136.49	176.959	131.034	96.2579	1192.64	1819.37	771.378	1275.03	790.811	208.522	2359.71	2499.32	2448.17	2741.41	2281.47	3133.89	3552.35	4318.69	3219.55	4016.44	3072.28	3342.41
13267	Fruitful Rim	FR	Georgia	GA	Tattnall		1267.16	301.457	605.537	694.399	750.034	543.053	105.439	300.297	605.22	679.775	749.885	526.313	105.313	610.952	783.281	1051.66	1330.8	1346.35	1397.24	911.249	1388.5	1731.44	2080.68	1872.66	1502.56	1456.35	2728.57	3216.41	4015.62	2242.73	670.321	2962.94	3531.34	4976.02	7126.39	5737.06	8893.49	4419.29	6259.91	8192.42	11142	7979.78	9563.82
13269	Southern Seaboard	SS	Georgia	GA	Taylor	SS13	986.731	197.16	249.902	112.921	217.261	153.637	25.3466	196.622	249.761	106.676	217.199	147.089	25.305	208.781	227.875	427.304	352.416	219.666	204.384	405.403	477.636	533.98	569.615	366.755	229.689	1305.6	2293.72	954.129	1757.92	1100.43	284.806	1386.34	2092.73	3821.87	2852.3	1643.41	2300.32	2691.94	4386.45	4776	4610.21	2743.85	2585.13
13271	Southern Seaboard	SS	Georgia	GA	Telfair	SS8	1150.71	201.198	237.29	213.037	193.997	146.78	18.0503	200.477	237.095	205.407	193.919	135.297	17.9693	130.788	114.13	92.6496	99.6598	79.697	49.3277	331.264	351.224	298.056	293.579	214.994	67.297	1359.52	1938.94	1841.26	2050.5	1588.14	370.683	886.93	933.342	830.508	1053.81	935.499	1017.57	2246.45	2872.28	2671.77	3104.31	2523.64	1388.25
13273	Southern Seaboard	SS	Georgia	GA	Terrell	SS7	873.865	556.204	738.879	712.954	804.659	666.533	164.335	555.163	738.636	703.012	804.567	657.916	164.281	152.963	214.809	207.459	32.8038	133.741	43.9771	708.126	953.445	910.471	837.371	791.657	208.258	1201.2	1751.65	1723.19	2524.64	1773.08	484.569	330.965	509.414	508.514	102.935	360.431	129.716	1532.17	2261.07	2231.7	2627.57	2133.51	614.285
13275	Southern Seaboard	SS	Georgia	GA	Thomas	SS8	1427.1	454.847	644.686	628.995	541.281	538.307	147.996	452.094	643.969	598.519	540.985	505.534	147.771	153.79	132.719	136.734	269.436	424.307	330.862	605.885	776.688	735.253	810.421	929.841	478.633	1602.07	2675.13	2684.64	3026.78	1896.77	638.414	544.981	551.333	613.316	1507.48	1592	1429.42	2147.05	3226.46	3297.96	4534.26	3488.77	2067.83
13277	Southern Seaboard	SS	Georgia	GA	Tift	SS8	696.159	874.315	1225.46	1001.6	1553.01	1207.7	227.237	868.402	1223.84	934.683	1552.36	1135.33	226.723	297.054	279.856	225.776	227.454	169.771	219.157	1165.46	1503.7	1160.46	1779.81	1305.1	445.88	2267.69	3123.51	2404.78	4860.65	2527.42	779.37	775.709	714.254	580.885	712.19	377.938	753.359	3043.4	3837.77	2985.67	5572.84	2905.36	1532.73
13279	Fruitful Rim	FR	Georgia	GA	Toombs		957.68	275.328	556.272	619.392	718.285	396.034	82.3862	272.872	555.621	592.375	718.023	366.832	82.1867	161.97	149.926	153.977	187.097	181.224	148.372	434.842	705.547	746.352	905.119	548.055	230.558	1375.33	2692.35	3303.66	4602.84	2832.39	636.576	816.363	726.494	858.724	1199.37	1399.27	1149.21	2191.69	3418.85	4162.39	5802.22	4231.66	1785.79
13281	Southern Seaboard	SS	Georgia	GA	Towns	SS20	445.603	63.4286	80.3495	86.3644	136.99	78.1052	13.8285	62.1989	79.9994	69.2039	136.798	55.3176	13.672	108.607	103.673	34.3725	112.415	72.5114	79.2893	170.805	183.672	103.576	249.213	127.829	92.9612	1407.19	1988.45	1687.36	3880.21	2598.58	704.462	2457.11	2576.87	838.084	3188.59	3406.27	4085.45	3864.3	4565.31	2525.44	7068.8	6004.85	4789.92
13283	Southern Seaboard	SS	Georgia	GA	Treutlen	SS14	523.41	122.329	211.822	126.825	201.408	176.101	24.3582	121.434	211.587	116.845	201.306	165.584	24.2868	92.3852	64.586	119.022	56.2005	20.0897	47.8712	213.82	276.173	235.868	257.507	185.674	72.158	1094.95	2064.59	1255.29	2403.44	2031.71	325.276	833.022	630.206	1278.68	670.99	246.499	641.145	1927.98	2694.8	2533.98	3074.43	2278.2	966.421
13285	Southern Seaboard	SS	Georgia	GA	Troup	SS13	1158.11	69.9303	90.9766	123.599	111.596	119.389	3.75125	64.4187	89.4707	63.0727	110.987	48.6987	3.23484	161.216	117.83	243.011	94.2438	90.3403	73.3184	225.635	207.301	306.084	205.231	139.039	76.5533	860.446	1244.68	907.119	2331.31	1832.29	176.801	2153.37	1639.2	3495.02	1979.61	3399.05	4007.24	3013.82	2883.88	4402.14	4310.92	5231.33	4184.04
13287	Southern Seaboard	SS	Georgia	GA	Turner	SS8	750.866	597.653	895.313	730.545	781.807	681.998	127.892	596.703	895.08	720.661	781.71	672.325	127.833	329.211	251.9	214.426	454.368	343.124	213.722	925.914	1146.98	935.087	1236.08	1015.45	341.555	1603.09	2399.11	2109.21	2269.56	1897.12	499.294	884.451	675.175	627.577	1319.18	968.205	834.765	2487.54	3074.28	2736.79	3588.74	2865.32	1334.06
13289	Southern Seaboard	SS	Georgia	GA	Twiggs	SS14	938.971	49.157	101.443	101.87	102.015	97.256	32.8738	48.3828	101.241	93.755	101.933	89.5712	32.8286	40.2223	53.7748	38.9329	37.8552	40.3025	39.9763	88.6051	155.015	132.688	139.788	129.874	72.8049	736.179	1600.38	2037.22	2017.82	1539.35	533.556	612.012	850.054	845.982	749.367	692.629	649.725	1348.19	2450.43	2883.21	2767.19	2231.98	1183.28
13291	Southern Seaboard	SS	Georgia	GA	Union	SS20	854.045	67.8875	94.6601	94.5483	113.231	68.1969	10.5822	66.8583	94.3334	78.2666	113.038	43.9861	10.4127	103.865	102.578	117.568	148.832	93.0349	97.6869	170.723	196.912	195.834	261.87	137.021	108.1	1328.85	1934.13	1561.92	2498.73	1519.28	359.125	2064.37	2103.18	2346.23	3289.98	3213.42	3369.14	3393.22	4037.31	3908.15	5788.72	4732.7	3728.26
13293	Southern Seaboard	SS	Georgia	GA	Upson	SS13	844.948	76.0201	72.2849	70.1932	137.765	101.855	8.32083	72.7571	71.4411	35.6807	137.432	67.098	8.09269	235.7	296.644	202.975	321.758	472.387	354.264	308.457	368.085	238.656	459.19	539.485	362.356	929.173	1121.78	501.132	2166.94	1097.58	205.958	3010.1	4657.94	2850.76	5073.27	7727.22	9015.99	3939.27	5779.72	3351.89	7240.21	8824.8	9221.94
13295	Eastern Uplands	EU	Georgia	GA	Walker	EU9	1159.55	119.928	152.018	179.351	208.306	148.635	21.23	113.941	150.436	115.291	207.664	74.4878	20.718	395.468	427.669	554.351	721.453	1177.42	1184.27	509.41	578.105	669.642	929.117	1251.91	1204.99	808.314	1009.47	843.581	1762.71	932.992	208.308	2805.5	2869.81	4056.15	6123.92	14747.7	11907.2	3613.82	3879.28	4899.73	7886.64	15680.7	12115.5
13297	Southern Seaboard	SS	Georgia	GA	Walton	SS14	854.778	209.876	148.809	278.809	264.978	256.357	30.8586	205.033	147.356	202.351	263.959	117.657	29.8497	503.598	523.536	586.357	680.004	457.381	343.352	708.631	670.893	788.708	943.962	575.038	373.202	1263.85	1089.49	1376.73	2060.82	1286.11	442.353	3104.24	3870.82	3989.38	5309.03	4999.65	5088.25	4368.1	4960.31	5366.12	7369.85	6285.76	5530.61
13299	Fruitful Rim	FR	Georgia	GA	Ware		2348.8	67.7798	88.5623	113.668	141.041	72.6388	21.6055	66.4536	88.2298	100.778	140.92	59.5254	21.5168	67.6536	72.7889	79.469	110.792	57.903	56.1192	134.107	161.019	180.247	251.712	117.428	77.636	1675.27	2358.87	2967.47	4255.68	1828.35	674.828	1705.52	1946.05	2340.01	3345.84	1778.52	1760.06	3380.79	4304.91	5307.47	7601.52	3606.88	2434.88
13301	Southern Seaboard	SS	Georgia	GA	Warren	SS14	742.727	123.216	124.299	66.5013	140.064	89.178	15.7303	122.612	124.151	60.5393	140.007	83.5013	15.6951	206.462	198.88	154.195	147.944	117.237	80.7935	329.074	323.031	214.735	287.951	200.738	96.4886	1045.05	1149.16	731.604	1861.74	1437.36	314.642	1759.74	1840.87	1863.42	1967.28	2018.07	1619.68	2804.79	2990.04	2595.02	3829.02	3455.43	1934.32
13303	Southern Seaboard	SS	Georgia	GA	Washington	SS14	1771.7	172.069	234.024	181.468	221.473	138.864	40.0442	171.259	233.804	172.305	221.384	129.391	39.9809	104.586	97.0641	84.3212	85.3397	92.945	96.6068	275.845	330.868	256.627	306.723	222.336	136.588	1177.26	1724.49	1355.89	2050.33	1424.62	409.266	718.947	715.923	663.531	790.367	1023.34	988.92	1896.21	2440.41	2019.42	2840.7	2447.95	1398.19
13305	Fruitful Rim	FR	Georgia	GA	Wayne		1683.67	116.896	161.781	264.902	250.294	111.524	38.7036	115.851	161.478	252.121	250.16	95.9828	38.5932	59.9524	53.1707	51.9858	65.3964	153.737	193.289	175.803	214.649	304.107	315.557	249.72	231.882	1610.56	2303.12	3140.99	4002.53	1659.45	451.595	833.455	758.359	647.653	1046.33	2657.97	2261.75	2444.01	3061.48	3788.65	5048.86	4317.43	2713.35
13307	Southern Seaboard	SS	Georgia	GA	Webster	SS13	544.042	297.868	361.319	279.315	453.785	187.21	36.0896	297.626	361.259	276.761	453.761	184.133	36.0681	119.792	78.6374	142.717	117.72	120.771	60.7003	417.418	439.896	419.477	571.481	304.904	96.7684	1224.01	1692.49	1284.58	1839.06	939.293	218.259	492.652	368.415	662.416	477.112	616.069	367.316	1716.66	2060.91	1946.99	2316.17	1555.36	585.575
13309	Southern Seaboard	SS	Georgia	GA	Wheeler	SS14	776.269	151.02	213.498	260.746	357.158	138.7	38.9416	150.602	213.386	255.44	357.1	132.224	38.8893	117.503	109.515	119.666	60.8004	35.9484	25.9646	268.105	322.901	375.105	417.9	168.172	64.8539	1048.17	2365.72	2434.59	4079.02	1450.82	645.644	817.803	1214.15	1140.53	694.501	394.442	431.065	1865.97	3579.88	3575.12	4773.53	1845.26	1076.71
13311	Southern Seaboard	SS	Georgia	GA	White	SS20	628.668	47.1266	42.5105	66.7116	107.424	108.112	10.6201	45.4135	41.9617	38.0907	107.054	60.0688	10.2693	1474.61	1668.74	1334.18	1717.38	1399.81	1255.29	1520.03	1710.7	1372.27	1824.43	1459.88	1265.56	715.14	653.039	475.17	1314.67	1332.31	272.191	23221.2	25970.2	16643.4	21090.1	31047.4	33271.8	23936.4	26623.2	17118.6	22404.8	32379.7	33544
13313	Eastern Uplands	EU	Georgia	GA	Whitfield	EU9	755.283	103.547	47.7768	199.976	196.753	271.288	10.4655	89.9477	44.0524	37.8638	195.015	58.876	8.93304	529.79	766.247	722.385	1147.71	1323.34	1409.81	619.738	810.3	760.249	1342.72	1382.21	1418.75	733.841	390.338	362.208	1817.1	796.253	157.97	4322.31	6789.55	6910.41	10694.1	17897.1	24930.8	5056.15	7179.89	7272.61	12511.2	18693.4	25088.8
13315	Southern Seaboard	SS	Georgia	GA	Wilcox	SS8	992.391	505.304	617.258	690.114	510.64	484.217	175.639	504.816	617.13	684.321	510.579	477.698	175.594	145.945	170.934	546.171	609.381	568.56	648.228	650.761	788.064	1230.49	1119.96	1046.26	823.822	1732.54	2054.1	2294.94	2376.43	2014.82	572.682	500.886	568.947	1831.64	2836.29	2398.05	2114.13	2233.43	2623.05	4126.57	5212.71	4412.87	2686.82
13317	Southern Seaboard	SS	Georgia	GA	Wilkes	SS14	1225.71	89.9043	159.538	138.45	116.402	84.9228	13.5561	89.2589	159.377	132.119	116.342	78.7526	13.5165	395.53	341.685	398.821	400.778	454.009	648.383	484.789	501.062	530.94	517.12	532.761	661.899	741.492	1309.11	1239.66	1170.11	1234.1	207.653	3285.75	2806.58	3742.11	4030.81	7114.57	9961.08	4027.25	4115.69	4981.77	5200.92	8348.67	10168.7
13319	Southern Seaboard	SS	Georgia	GA	Wilkinson	SS14	1171.13	38.3536	36.2787	53.7187	55.6423	34.216	6.37491	37.7235	36.1207	47.5142	55.5832	28.2883	6.33564	42.877	37.7869	34.4471	25.4823	35.5748	24.0844	80.6004	73.9076	81.9613	81.0656	63.863	30.42	1016.47	1219.73	1645.75	2126.85	860.73	382.374	1155.33	1275.99	1193.14	975.06	1082.44	1453.56	2171.8	2495.72	2838.89	3101.91	1943.17	1835.93
13321	Southern Seaboard	SS	Georgia	GA	Worth	SS8	1488.35	635.598	1063.09	658.042	908.206	618.337	217.971	634.552	1062.81	645.654	908.088	606.095	217.887	278.188	176.1	202.412	219.287	272.911	297.052	912.74	1238.91	848.066	1127.37	879.006	514.939	1953.17	3094.56	1952.18	3049.75	2006.89	583.2	856.271	512.749	612.009	736.459	903.657	795.097	2809.44	3607.31	2564.19	3786.21	2910.54	1378.3
16001	Fruitful Rim	FR	Idaho	ID	Ada		2716.16	167.84	323.993	216.743	228.287	269.363	164.559	153.454	244.686	188.739	177.516	146.997	85.5167	448.896	340.397	295.84	335.417	316.888	328.408	602.35	585.083	484.579	512.933	463.885	413.925	1313.5	1644.08	1414.76	1578.26	1492.1	1074.02	3842.34	2287.18	2217.56	2982.13	3216.59	4124.55	5155.84	3931.26	3632.32	4560.39	4708.7	5198.57
16003	Fruitful Rim	FR	Idaho	ID	Adams		3536.18	4.60186	9.55128	6.14556	9.09535	5.54825	2.77744	4.55237	9.30412	6.0752	8.99211	5.31526	2.64431	89.3961	98.9256	87.2675	43.5031	50.8884	63.475	93.9485	108.23	93.3427	52.4952	56.2037	66.1193	93.73	185.744	111.639	220.323	167.316	116.41	1840.6	1974.91	1603.65	1065.9	1601.89	2794.34	1934.33	2160.66	1715.29	1286.23	1769.2	2910.75
16005	Fruitful Rim	FR	Idaho	ID	Bannock		2975.75	131.913	120.515	98.2655	211.882	132.92	98.2203	128.725	105.282	93.6866	204.912	118.51	89.2931	125.103	143.278	128.009	118.984	116.2	154.087	253.828	248.56	221.696	323.897	234.71	243.38	462.89	423.72	413.257	635.057	471.152	400.193	449.865	576.642	564.657	368.752	461.968	690.585	912.755	1000.36	977.914	1003.81	933.12	1090.78
16007	Fruitful Rim	FR	Idaho	ID	Bear Lake		2715.08	25.3525	15.2261	17.8898	39.033	15.8508	11.5368	25.182	14.4744	17.6787	38.7323	15.2789	11.2165	207.936	167.25	178.023	146.428	157.959	177.918	233.118	181.724	195.702	185.16	173.237	189.134	119.291	76.7322	97.7818	230.4	100.983	66.8975	985.024	886.632	984.651	871.031	1043.99	1061.14	1104.32	963.364	1082.43	1101.43	1144.98	1128.04
16009	Basin and Range	BR	Idaho	ID	Benewah	BR28	2036.82	108.704	196.716	125.66	196.504	182.703	74.4901	108.352	195.185	125.182	195.806	181.25	73.668	38.0231	28.7605	26.447	22.4346	18.6469	59.2107	146.375	223.945	151.629	218.241	199.897	132.879	704.261	1318.49	814.871	1066.44	1093.65	453.845	247.141	194.28	172.157	122.188	112.514	364.778	951.402	1512.77	987.028	1188.63	1206.17	818.623
16011	Fruitful Rim	FR	Idaho	ID	Bingham		5475.47	552.245	776.494	659.339	785.362	736.661	459.379	551.54	773.17	658.385	783.91	733.646	457.551	213.965	210.255	199.049	351.967	213.964	180.067	765.505	983.425	857.434	1135.88	947.611	637.618	1671.28	1987.13	2358.17	2717.57	2740.96	1675.28	648.355	540.378	712.945	1220.16	799.387	659.3	2319.63	2527.51	3071.12	3937.73	3540.35	2334.58
16013	Fruitful Rim	FR	Idaho	ID	Blaine		6905.93	20.728	25.5837	24.6491	19.282	27.0654	19.6086	20.6029	24.8796	24.4065	18.869	26.1996	19.109	57.4715	63.4764	57.7062	60.0518	36.4983	26.4054	78.0744	88.3561	82.1127	78.9208	62.6979	45.5144	467.591	564.211	593.018	611.351	824.941	685.128	1304.34	1439.5	1402.12	1945.66	1149.22	946.732	1771.93	2003.71	1995.14	2557.01	1974.16	1631.86
16015	Fruitful Rim	FR	Idaho	ID	Boise		4954.96	1.18689	2.00991	2.14186	1.49829	1.55593	0.176907	1.15278	1.80748	2.05634	1.34219	1.22612	0	18.6547	31.7179	14.2921	16.4534	13.7794	11.3012	19.8075	33.5253	16.3485	17.7956	15.0055	11.3012	171.149	295.945	361.957	253.021	362.886	0	2769.59	5193.27	2515.71	3101.69	4078.18	4586.38	2940.74	5489.21	2877.66	3354.72	4441.07	4586.38
16017	Basin and Range	BR	Idaho	ID	Bonner	BR1	4996.4	13.398	10.6297	6.94052	11.3546	15.0961	6.28413	12.9219	8.12145	6.06871	9.94134	12.0075	4.51489	39.3302	39.5787	29.6317	23.595	17.2796	14.8555	52.2521	47.7002	35.7004	33.5364	29.2872	19.3703	346.567	235.15	202.641	367.154	514.147	213.189	1054.84	1145.97	989.437	871.412	739.894	701.461	1401.41	1381.12	1192.08	1238.57	1254.04	914.65
16019	Fruitful Rim	FR	Idaho	ID	Bonneville		4921.57	247.004	348.54	287.662	422.302	357.166	223.956	245.206	339.417	285.051	418.141	347.321	217.577	160.115	115.512	101.946	193.828	166.668	145.9	405.321	454.929	386.998	611.969	513.989	363.477	849.277	1357.89	1110.77	1526.65	1414.68	948.946	554.561	462.124	397.259	707.671	678.862	636.329	1403.84	1820.01	1508.03	2234.32	2093.54	1585.28
16021	Basin and Range	BR	Idaho	ID	Boundary	BR1	3311.52	39.2222	41.0633	56.6255	77.1131	66.4062	28.419	39.0455	40.1831	56.3472	76.6916	65.4729	27.8744	32.1938	37.7412	28.6704	27.7357	21.5293	27.5771	71.2393	77.9243	85.0177	104.427	87.0022	55.4516	616.738	703.786	910.212	1315.48	1241.25	488.446	508.512	661.018	463.132	475.747	408.157	483.237	1125.25	1364.8	1373.34	1791.23	1649.41	971.684
16023	Fruitful Rim	FR	Idaho	ID	Butte		5796.57	31.8573	39.4268	45.0328	56.081	25.1686	24.2475	31.8319	39.3219	45.0033	56.0392	25.0889	24.2035	53.1887	54.1975	49.8735	65.5284	23.5579	21.6973	85.0206	93.5194	94.8768	121.568	48.6467	45.9008	536.404	920.855	916.226	1238.39	580.855	505.302	896.289	1269.22	1015.38	1448.08	545.41	452.978	1432.69	2190.07	1931.6	2686.47	1126.27	958.28
16025	Fruitful Rim	FR	Idaho	ID	Camas		2781.48	28.6362	15.0974	16.4347	18.1846	12.9271	27.3207	28.6258	15.0488	16.4181	18.1566	12.8665	27.2867	51.0516	95.1878	36.4919	18.029	67.2238	41.4894	79.6774	110.237	52.91	36.1856	80.0902	68.7761	176.413	208.114	141.13	148.688	108.619	226.812	314.618	1316.38	313.684	147.643	567.507	344.867	491.031	1524.49	454.814	296.33	676.126	571.68
16027	Fruitful Rim	FR	Idaho	ID	Canyon		1574.79	1329.28	1911.75	1276.49	1423.95	1399.63	958.055	1318.76	1857.57	1257.46	1387.29	1304.27	897.228	1105.01	979.109	1125.36	936.238	1011.54	961.161	2423.77	2836.68	2382.83	2323.53	2315.81	1858.39	2069.55	2938.87	2081.56	2656.84	2647.32	1602.72	1734.12	1549.05	1862.88	1793.02	2053.15	1716.92	3803.67	4487.92	3944.45	4449.85	4700.47	3319.64
16029	Fruitful Rim	FR	Idaho	ID	Caribou		4661.98	100.05	108.341	101.345	169.491	142.523	111.263	99.9499	107.899	101.221	169.313	142.189	111.073	103.476	102.649	94.8379	101.02	86.8947	89.3331	203.426	210.548	196.059	270.333	229.083	200.406	467.055	512.977	439.38	865.879	715.318	594.042	483.532	488.02	411.673	516.626	437.146	477.772	950.587	1001	851.054	1382.51	1152.46	1071.81
16031	Fruitful Rim	FR	Idaho	ID	Cassia		6659.72	325.718	437.716	394.397	509.763	437.601	244.022	325.484	436.642	394.083	509.294	436.672	243.429	212.045	306.09	323.529	360.458	450.882	523.405	537.529	742.732	717.612	869.752	887.553	766.834	1295.9	2809.6	1714.99	1984.07	1927.74	1200.04	844.245	1969.56	1407.95	1404.25	1990.47	2580.25	2140.14	4779.16	3122.94	3388.33	3918.22	3780.29
16033	Fruitful Rim	FR	Idaho	ID	Clark		4569.65	105.536	161.386	60.2646	89.4725	70.0744	39.0678	105.53	161.358	60.2563	89.4593	70.0483	39.0543	79.512	63.2642	103.447	34.245	71.9077	49.244	185.042	224.623	163.703	123.704	141.956	88.2983	1035.8	1655.73	566.104	2420.77	1738.33	840.695	780.426	649.167	971.873	926.669	1784.47	1060.04	1816.22	2304.9	1537.98	3347.43	3522.8	1900.74
16035	Basin and Range	BR	Idaho	ID	Clearwater	BR19	6396.2	7.04371	14.6048	16.0013	21.8874	14.4191	12.9415	6.95491	14.2314	15.8915	21.7374	14.114	12.7705	10.8378	14.3534	9.27007	7.78963	16.755	8.17505	17.7927	28.5848	25.1616	29.5271	30.869	20.9455	274.161	615.377	603.573	892.662	688.809	698.318	427.223	620.65	352.085	319.886	817.695	447.03	701.384	1236.03	955.658	1212.55	1506.5	1145.35
16037	Fruitful Rim	FR	Idaho	ID	Custer		12788.9	3.58796	8.56221	6.83295	8.16525	6.48293	4.28758	3.57311	8.50404	6.81526	8.1416	6.43547	4.25895	49.0575	26.9981	26.348	40.8261	11.9081	13.6178	52.6306	35.5021	33.1632	48.9677	18.3436	17.8767	164.913	395.422	317.126	470.058	433.18	302.99	2264.19	1255.36	1226.02	2357.11	801.549	968.797	2429.1	1650.78	1543.14	2827.16	1234.73	1271.79
16039	Fruitful Rim	FR	Idaho	ID	Elmore		8035.85	89.6139	118.54	130.937	164.051	134.526	65.4362	89.4126	117.643	130.599	163.555	133.57	64.8915	126.367	167.539	151.674	115.774	175.601	180.584	215.779	285.182	282.273	279.329	309.171	245.476	1392.82	2097.17	2049.58	2616.72	2194.87	1093.34	1968.47	2986.64	2380.32	1852.27	2885.53	3042.61	3361.28	5083.81	4429.89	4468.99	5080.4	4135.94
16041	Fruitful Rim	FR	Idaho	ID	Franklin		1731.59	97.764	90.685	85.1828	187.019	99.0608	57.9057	97.2628	88.3525	84.4352	185.794	96.4853	56.3333	248.843	302.391	333.474	324.314	340.462	347.836	346.106	390.743	417.91	510.108	436.947	404.169	287.388	267.93	243.403	600.834	313.244	171.188	735.273	917.004	961.312	1048.79	1105.32	1057.02	1022.66	1184.93	1204.72	1649.63	1418.57	1228.21
16043	Fruitful Rim	FR	Idaho	ID	Fremont		4907.8	188.281	307.972	281.339	360.654	321.023	218.69	188.124	307.223	281.123	360.326	320.307	218.277	104.791	163.984	74.3862	54.7983	44.3606	62.7181	292.914	471.207	355.51	415.124	364.667	280.995	1167.91	1890.27	1762.88	2597.38	2210.63	1274.03	650.563	1008.96	466.465	395.009	306.159	366.07	1818.48	2899.24	2229.35	2992.39	2516.79	1640.1
16045	Fruitful Rim	FR	Idaho	ID	Gem		1458.94	86.835	151.911	118.324	162.893	130.819	77.9399	86.0159	147.712	116.959	160.685	125.968	75.1655	316.977	347.606	347.051	313.862	252.774	309.482	402.993	495.319	464.01	474.548	378.742	384.648	589.696	1035.24	880.127	1379.79	1300.53	853.778	2173.09	2436.21	2611.59	2695.1	2609.7	3515.3	2762.79	3471.46	3491.71	4074.89	3910.22	4369.08
16047	Fruitful Rim	FR	Idaho	ID	Gooding		1915.35	310.576	400.486	327.259	713.965	644.396	347.302	309.972	397.662	326.36	712.562	641.475	345.577	647.851	822.937	1001.17	1499.87	1757.48	2132.97	957.824	1220.6	1327.53	2212.44	2398.96	2478.54	1144.97	1351.85	1255.64	2799.25	2269.22	1085.63	2393.01	2797.56	3851.92	5892.15	6217.11	6700.69	3537.98	4149.41	5107.56	8691.4	8486.33	7786.31
16049	Basin and Range	BR	Idaho	ID	Idaho	BR37	22023.6	23.7899	24.006	21.5148	38.4153	31.932	17.8354	23.759	23.861	21.4712	38.3505	31.8013	17.7563	32.1618	31.3904	27.0982	23.236	19.3354	23.1501	55.9208	55.2514	48.5693	61.5864	51.1367	40.9064	487.804	575.762	517.982	963.864	790.968	460.582	660.325	757.444	653.731	583.992	480.915	600.492	1148.13	1333.21	1171.71	1547.86	1271.88	1061.07
16051	Fruitful Rim	FR	Idaho	ID	Jefferson		2859.99	233.735	460.889	522.468	649.678	667.28	376.709	233.191	458.24	521.688	648.411	664.164	374.58	298.442	296.582	320.565	332.253	379.087	316.865	531.633	754.822	842.253	980.664	1043.25	691.445	783.958	1538.17	1573.34	2077.12	2084.88	1385.45	1003.32	995.53	966.78	1064.34	1189.99	1171.98	1787.28	2533.7	2540.12	3141.47	3274.87	2557.42
16053	Fruitful Rim	FR	Idaho	ID	Jerome		1547.78	575.144	932.469	846.551	1171.21	800.809	481.799	574.037	927.278	844.927	1168.59	794.979	478.021	585.447	710.375	1057.37	1191.32	1436.95	1376.82	1159.48	1637.65	1902.29	2359.92	2231.92	1854.84	1357.99	2137.77	2021.59	3092.52	1928.97	1228.03	1384.98	1637.71	2529.88	3152.67	3486.66	3537.01	2742.97	3775.48	4551.46	6245.19	5415.63	4765.04
16055	Basin and Range	BR	Idaho	ID	Kootenai	BR28	3421.9	136.254	130.351	91.9439	102.651	108.644	62.7107	133.592	115.592	86.3506	92.9241	85.1656	47.8686	38.4034	36.6464	31.3258	52.3881	37.3758	28.6008	171.995	152.239	117.676	145.312	122.541	76.4693	1181.4	1246.97	950.042	1156.59	1011.91	629.314	339.617	395.33	344.651	652.053	444.087	376.006	1521.02	1642.3	1294.69	1808.64	1456	1005.32
16057	Basin and Range	BR	Idaho	ID	Latah	BR28	2807.82	310.468	322.09	296.962	473.195	346.185	198.982	309.219	315.987	295.115	470.456	340.585	195.526	69.7967	69.7794	56.3975	75.5644	101.707	44.2473	379.016	385.767	351.512	546.02	442.292	239.773	813.411	890.686	861.986	1296.38	973.011	533.75	183.603	196.69	164.729	208.224	290.564	120.787	997.014	1087.38	1026.71	1504.61	1263.57	654.537
16059	Fruitful Rim	FR	Idaho	ID	Lemhi		11840.3	7.23498	9.37835	5.77587	11.3965	6.12194	3.96078	7.20711	9.2471	5.73351	11.339	6.00501	3.89339	75.7905	79.4011	75.8613	64.0892	59.2631	59.6356	82.9976	88.6482	81.5948	75.4282	65.2682	63.529	246.004	318.824	200.203	472.23	327.947	229.039	2587	2737.61	2648.93	2669.09	3236.49	3508.22	2833	3056.44	2849.14	3141.32	3564.43	3737.26
16061	Basin and Range	BR	Idaho	ID	Lewis	BR28	1239.79	475.88	480.155	392.706	738.333	770.954	299.298	475.664	479.152	392.402	737.913	770.115	298.782	81.6723	80.939	180.89	131.991	65.9395	234.331	557.337	560.091	573.292	869.904	836.055	533.113	924.934	975.684	857.706	1441.33	1281.47	576.701	158.812	164.814	395.387	257.812	109.723	452.3	1083.75	1140.5	1253.09	1699.14	1391.2	1029
16063	Fruitful Rim	FR	Idaho	ID	Lincoln		3109.53	64.686	110.098	146.796	154.678	121.503	66.178	64.6272	109.805	146.703	154.525	121.135	65.9461	120.297	108.058	115.272	174.542	268.221	291.534	184.924	217.863	261.975	329.066	389.356	357.48	545.834	1659.94	1535.86	1702.08	1361.03	697.91	1016.01	1633.54	1206.81	1922.57	3013.63	3085.31	1561.85	3293.48	2742.67	3624.65	4374.66	3783.22
16065	Fruitful Rim	FR	Idaho	ID	Madison		1219.14	948.832	1372.43	1211.7	1590.17	1671.56	859.893	946.289	1359.55	1207.82	1584.01	1655.24	849.811	271.292	219.621	189.322	178.575	159.193	157.404	1217.58	1579.17	1397.14	1762.59	1814.43	1007.21	1530.39	2313.34	2089.41	3136.12	2832.14	1529.48	438.749	373.694	327.507	353.553	272.381	283.294	1969.14	2687.03	2416.91	3489.67	3104.52	1812.78
16067	Fruitful Rim	FR	Idaho	ID	Minidoka		1981.76	704.67	1194.89	1035.74	1600.97	1266.81	862.239	703.546	1189.72	1034.3	1598.96	1262.95	859.87	207.355	238.59	226.562	240.604	348.836	334.345	910.902	1428.31	1260.86	1839.57	1611.79	1194.21	1899.22	7292.15	4385.59	3842.21	3051.65	1937.04	559.755	1462.39	960.661	578.157	842.887	753.186	2458.98	8754.54	5346.25	4420.37	3894.53	2690.23
16069	Basin and Range	BR	Idaho	ID	Nez Perce	BR28	2209.31	317.711	377.153	320.964	518.004	439.528	225.548	315.816	367.834	318.22	513.995	431.176	220.58	108.281	112.901	301.665	105.82	128.896	86.2796	424.097	480.735	619.885	619.815	560.072	306.86	796.094	935.608	834.068	1428.92	1156.2	663.872	272.95	287.17	790.677	294.183	345.637	259.672	1069.04	1222.78	1624.75	1723.11	1501.84	923.545
16071	Fruitful Rim	FR	Idaho	ID	Oneida		3126.12	45.7989	67.127	57.39	162.427	58.1101	21.8444	45.7353	66.8311	57.2936	162.28	57.8169	21.6714	125.936	125.419	116.43	121.742	100.783	114.242	171.672	192.25	173.724	284.023	158.6	135.914	167.331	290.879	235.755	527.666	218.585	95.2704	460.762	545.879	479.093	395.853	381.024	502.225	628.093	836.758	714.848	923.519	599.61	597.495
16073	Fruitful Rim	FR	Idaho	ID	Owyhee		19980.2	28.7716	42.1493	36.6166	46.0739	30.8352	25.2922	28.7531	42.0637	36.5879	46.0275	30.7395	25.2355	74.8502	72.1338	69.7124	82.3912	84.2919	95.2194	103.603	114.197	106.3	128.419	115.031	120.455	1001.91	719.501	1144.79	1484.37	1111.24	885.406	2608.17	1233.85	2181.22	2657.08	3047.17	3340.84	3610.08	1953.35	3326.01	4141.45	4158.41	4226.24
16075	Fruitful Rim	FR	Idaho	ID	Payette		1061.88	326.353	482.893	325.422	599.142	383.52	233.993	324.38	473.191	322.309	594.195	372.869	227.752	361.783	352.302	444.388	777.273	761.318	765.514	686.163	825.494	766.697	1371.47	1134.19	993.266	1363.02	2174.41	1020.41	2689.63	1745.02	1157.07	1520.18	1618.9	1406.91	3518.33	3562.95	3889.11	2883.2	3793.3	2427.32	6207.96	5307.97	5046.18
16077	Fruitful Rim	FR	Idaho	ID	Power		3733.33	298.995	459.814	430.834	476.768	495.975	409.724	298.862	459.197	430.657	476.52	495.472	409.419	143.963	215.503	196.662	206.4	192.754	170.783	442.826	674.7	627.319	682.92	688.226	580.203	842.813	1355.27	1121.05	1326.5	1301.92	1044.29	405.986	636.034	511.936	574.562	506.486	435.612	1248.8	1991.3	1632.99	1901.06	1808.4	1479.91
16079	Basin and Range	BR	Idaho	ID	Shoshone		6816.74	0.556865	0.895737	0.429942	0.481915	0.604058	0.262082	0.406206	0.268164	0.25212	0.243903	0.139257	0	1.73357	3.00489	1.91332	0.620157	0.228257	0.53186	2.13978	3.27305	2.16544	0.864061	0.367513	0.53186	361.646	436.012	256.452	200.411	177.84	0	1543.4	4885.71	1946.2	509.573	291.499	1132.61	1905.05	5321.72	2202.65	709.985	469.339	1132.61
16081	Fruitful Rim	FR	Idaho	ID	Teton		1165.46	353.259	295.603	345.983	463.591	327.43	140.192	353.027	294.377	345.487	462.568	324.581	138.267	169.055	186.752	198.985	150.793	113.055	148.281	522.082	481.129	544.472	613.361	437.635	286.548	871.394	782.934	976.788	1448.33	1097.8	454.565	417.287	496.69	562.587	472.144	382.375	487.486	1288.68	1279.62	1539.38	1920.47	1480.18	942.051
16083	Fruitful Rim	FR	Idaho	ID	Twin Falls		5000.91	308.406	326.832	402.43	522.375	334.644	222.573	307.183	320.911	400.591	519.475	327.972	218.389	289.077	275.067	324.425	412.411	466.361	440.065	596.26	595.978	725.016	931.886	794.334	658.454	1161.3	1354.92	1606.52	2395.21	1517.57	981.002	1092.85	1161.36	1301.07	1901.56	2157.91	1976.77	2254.16	2516.28	2907.58	4296.77	3675.48	2957.77
16085	Fruitful Rim	FR	Idaho	ID	Valley		9672.4	2.64412	4.3011	1.62709	1.66693	1.16082	0.610887	2.61269	4.13858	1.57378	1.59002	0.951986	0.496538	16.421	21.344	17.539	11.3816	12.5784	11.1707	19.0337	25.4825	19.1128	12.9717	13.5303	11.6672	302.563	360.443	166.755	229.099	198.842	135.601	1901.64	1858.92	1858.41	1639.94	2627.24	3050.63	2204.2	2219.36	2025.16	1869.04	2826.09	3186.23
16087	Fruitful Rim	FR	Idaho	ID	Washington		3798.76	67.9613	90.5913	82.1935	80.1221	60.5118	41.8755	67.8013	89.8339	81.9527	79.7663	59.7989	41.4627	203.624	171.674	147.164	147.742	120.537	124.668	271.426	261.508	229.117	227.508	180.336	166.131	533.306	748.015	716.128	717.535	635.11	489.472	1601.65	1429.47	1285.96	1329.01	1280.2	1471.72	2134.96	2177.48	2002.09	2046.54	1915.31	1961.19
17001	Heartland	H	Illinois	IL	Adams	H8	2255.89	809.913	833.555	970.413	936.685	647.066	713.585	802.518	826.939	962.552	926.599	639.852	713.218	423.58	384.681	349.955	322.028	285.586	244.018	1226.1	1211.62	1312.51	1248.63	925.437	957.236	1248.05	1277.29	1576.54	1458.73	1252.89	1351.48	658.739	594.178	573.183	506.965	559.203	462.392	1906.79	1871.47	2149.72	1965.7	1812.09	1813.87
17003	Heartland	H	Illinois	IL	Alexander	H4	662.732	318.464	415.085	366.788	334.019	198.837	306.256	314.826	412.162	363.773	330.116	196.393	306.147	84.3148	63.789	49.7381	101.936	55.1218	47.2895	399.141	475.951	413.511	432.052	251.515	353.437	860.192	1150.54	1033.43	856.363	876.094	967.71	230.372	178.065	141.299	264.436	245.894	149.479	1090.56	1328.61	1174.73	1120.8	1121.99	1117.19
17005	Heartland	H	Illinois	IL	Bond	H9	990.597	956.735	1108.42	902.499	904.092	1148.54	956.745	953.509	1105.6	898.662	898.946	1144.7	956.558	240.232	233.808	178.785	175.513	163.622	116.332	1193.74	1339.4	1077.45	1074.46	1308.33	1072.89	1415.07	1669.61	1408.15	1303.26	1378.16	1324.82	356.52	353.084	280.146	254.452	196.993	161.118	1771.59	2022.69	1688.3	1557.71	1575.16	1485.93
17007	Heartland	H	Illinois	IL	Boone	H27	733.23	1156.66	1054.83	1173.72	1355.21	941.55	1117.72	1145.57	1043.48	1157.57	1329.99	918.309	1116.53	315.693	239.662	227.662	187.264	153.555	121.034	1461.26	1283.14	1385.24	1517.25	1071.86	1237.57	1463.97	1501.8	1607.97	1782.32	1292.11	1594.76	403.437	344.926	316.241	250.952	216.06	172.875	1867.4	1846.73	1924.21	2033.27	1508.17	1767.64
17009	Heartland	H	Illinois	IL	Brown	H8	799.243	560.144	490.115	553.522	671.427	538.078	532.261	558.988	488.95	552.02	669.424	536.648	532.188	264.126	194.12	217.194	211.328	250.414	137.396	823.114	683.07	769.215	880.752	787.062	669.583	1051.48	1049.66	1081.97	1446.9	1150.18	1229.79	496.835	416.727	425.705	456.768	536.704	317.498	1548.32	1466.38	1507.67	1903.67	1686.88	1547.29
17011	Heartland	H	Illinois	IL	Bureau	H18	2267.72	1336.22	1382.57	1807.83	1633.82	1421.93	1371	1332.85	1379.66	1804.47	1629.57	1418.83	1370.84	253.762	246.236	197.912	152.222	165.841	138.341	1586.62	1625.89	2002.39	1781.79	1584.67	1509.18	1593.61	1751.22	2294.33	2028.36	1807.42	1869.92	303.407	312.551	251.638	189.474	211.263	188.706	1897.02	2063.77	2545.96	2217.84	2018.69	2058.62
17013	Heartland	H	Illinois	IL	Calhoun	H8	731.418	312.402	435.296	383.561	402.46	339.294	434.249	311.194	434.253	382.389	400.993	338.179	434.195	290.243	232.96	175.207	156.59	92.6555	144.516	601.437	667.212	557.596	557.582	430.835	578.711	937.813	1321.89	1168.95	1305.35	1232.81	1617.98	874.675	709.141	535.603	509.746	337.77	538.521	1812.49	2031.03	1704.55	1815.1	1570.58	2156.5
17015	Heartland	H	Illinois	IL	Carroll	H27	1212.72	1325.95	1153.46	1640.67	1521.79	1181.58	1365.62	1323.11	1151.03	1637.82	1518.24	1179.12	1365.5	763.901	598.474	521.735	439.936	572.532	424.883	2087.01	1749.5	2159.55	1958.18	1751.65	1790.39	1808.4	1680.16	2298.67	2111.41	1548.8	1869.95	1044.08	873.592	732.254	611.819	752.035	581.844	2852.49	2553.75	3030.93	2723.23	2300.84	2451.79
17017	Heartland	H	Illinois	IL	Cass	H8	999.799	1123.56	1245.34	849.577	1434.16	848.295	937.479	1120.86	1242.97	846.807	1430.58	845.653	937.348	350.46	295.045	322.032	308.396	298.055	371.024	1471.32	1538.01	1168.84	1738.98	1143.71	1308.37	1470.7	1770.35	1305.54	2125.95	1454.82	1532.95	459.844	420.232	496.482	458.3	512.759	606.778	1930.54	2190.59	1802.02	2584.25	1967.58	2139.73
17019	Heartland	H	Illinois	IL	Champaign	H18	2582.51	1260.67	1539.06	1639.85	1587.54	1221.59	1625.37	1239.17	1519.23	1617.35	1556.5	1197.03	1624.07	77.3271	58.8759	66.8297	115.102	51.9083	114.43	1316.5	1578.11	1684.18	1671.6	1248.94	1738.5	1378.03	1746.49	1880.3	1776.11	1424.83	1753.25	85.9923	67.683	77.6951	131.342	61.7867	123.532	1464.02	1814.17	1958	1907.45	1486.62	1876.78
17021	Heartland	H	Illinois	IL	Christian	H9	1859.66	1281.96	1516.19	1594.6	1617.84	1273.45	1296.43	1277.84	1512.48	1590.31	1612.31	1269.45	1296.23	115.129	102.112	83.2154	74.0266	102.114	85.8839	1392.97	1614.59	1673.52	1686.34	1371.56	1382.12	1474.82	1862.17	1994.22	1902.81	1355.51	1688.66	132.876	125.72	104.351	87.3643	109.036	111.885	1607.69	1987.89	2098.57	1990.17	1464.55	1800.55
17023	Heartland	H	Illinois	IL	Clark	H10	1312.98	1032.14	1118.46	1293.8	1091.2	807.407	940.766	1029.79	1116.36	1291.26	1087.86	805.012	940.648	157.42	107.188	114.316	98.0398	146.408	150.354	1187.21	1223.55	1405.58	1185.9	951.42	1091	1458.55	1630.27	1862.59	1476.94	1267.59	1325.38	222.964	156.531	164.895	133.104	230.537	211.851	1681.52	1786.8	2027.49	1610.05	1498.13	1537.23
17025	Heartland	H	Illinois	IL	Clay	H9	1212.25	887.42	957.094	1106.91	1347.59	729.883	1045.38	885.102	955.073	1104.55	1344.62	727.773	1045.28	153.41	136.454	117.973	175.407	214.065	246.869	1038.51	1091.53	1222.53	1520.03	941.837	1292.15	1393.1	1441.19	1598.77	1920.04	1222.98	1331.01	241.459	205.908	170.759	250.47	359.723	314.351	1634.56	1647.1	1769.53	2170.51	1582.7	1645.36
17027	Heartland	H	Illinois	IL	Clinton	H9	1295.15	1152.72	1113.43	1488.45	1162.13	1065.33	1141.45	1146.48	1107.75	1481.66	1153.01	1058.42	1141.09	629.454	605.341	589.037	734.194	689.805	590.274	1775.94	1713.09	2070.69	1887.21	1748.23	1731.36	1677.73	1677.68	2249.44	1621.65	1374.78	1407	921.122	916.785	894.273	1032.6	895.983	727.826	2598.85	2594.47	3143.71	2654.25	2270.76	2134.82
17029	Heartland	H	Illinois	IL	Coles	H9	1325.02	1036.52	1467.62	1280.47	1077.54	1009.81	1145.15	1025.85	1457.97	1269.17	1063.1	999.05	1144.61	123.012	116.163	73.3396	80.4705	75.1967	75.9664	1148.86	1574.13	1342.51	1143.57	1074.25	1220.57	1276.12	1959.09	1752.67	1458.93	1391.11	1523.94	153.022	156.089	101.279	110.432	104.707	101.142	1429.14	2115.18	1853.95	1569.36	1495.82	1625.08
17031	Heartland	H	Illinois	IL	Cook		2492.44	544	481.813	534.758	650.212	453.196	41.3439	95.8464	81.5575	72.1172	45.8874	13.9635	19.12	14.2493	11.3338	13.3375	8.93195	7.60311	5.6555	110.096	92.8914	85.4546	54.8193	21.5666	24.7755	1438.45	1473.3	1499.6	1504.81	1329.21	1569.91	213.852	204.741	277.338	292.91	723.758	464.364	1652.31	1678.05	1776.93	1797.72	2052.97	2034.27
17033	Heartland	H	Illinois	IL	Crawford	H10	1162.35	901.928	1215.61	1343.14	1253.73	879.021	1011.81	898.175	1212.25	1339.2	1248.78	875.495	1011.63	154.656	200.547	134.668	163.074	98.6666	84.7977	1052.83	1412.79	1473.87	1411.85	974.162	1096.43	1360.09	1775.07	2104.84	1954.1	1424.23	1555.94	234.193	293.658	211.658	255.18	160.508	130.423	1594.28	2068.73	2316.5	2209.28	1584.74	1686.37
17035	Heartland	H	Illinois	IL	Cumberland	H9	900.794	1146.45	1126.71	1427.64	1079.53	786.742	905.01	1144.18	1124.66	1425.2	1076.34	784.447	904.895	226.721	220.522	214.918	273.853	254.151	213.151	1370.9	1345.18	1640.11	1350.19	1038.6	1118.05	1646.12	1589.91	2140.57	1553.66	1402.06	1403.98	326.183	311.747	322.794	395.301	454.249	330.712	1972.31	1901.66	2463.36	1948.96	1856.31	1734.69
17037	Heartland	H	Illinois	IL	DeKalb	H18	1639.97	1469.64	1622.93	1698.04	1451.7	1441.97	1739.3	1456.68	1610.22	1682.33	1429.01	1422.67	1738.32	474.719	441.898	355.224	462.32	507.177	475.332	1931.4	2052.12	2037.55	1891.33	1929.85	2213.65	1615.32	1799.35	1919.32	1674.69	1618.59	1836.77	526.419	493.802	405.265	541.805	577.022	502.253	2141.74	2293.15	2324.59	2216.49	2195.61	2339.02
17039	Heartland	H	Illinois	IL	De Witt	H18	1046.75	1053.57	1366.37	1352.04	1425.04	1058.19	1160.59	1050.26	1363.43	1348.64	1420.62	1054.96	1160.43	93.5842	157.275	61.1445	164.984	135.271	214.997	1143.84	1520.7	1409.78	1585.61	1190.23	1375.42	1286.95	1777.13	1769.69	1905.81	1470.52	1643.93	114.675	204.996	80.2343	221.33	188.556	304.578	1401.62	1982.12	1849.93	2127.14	1659.07	1948.51
17041	Heartland	H	Illinois	IL	Douglas	H9	1080.15	1448.38	1496.59	1578.95	1289.23	1271.37	1327.23	1444.45	1493.13	1574.86	1283.85	1267.45	1327.04	160.537	126.067	100.059	74.8103	105.284	132.596	1604.99	1619.2	1674.92	1358.66	1372.74	1459.63	1487.11	1588.96	1756.68	1535.26	1338	1429.15	165.278	134.158	111.611	89.4601	111.144	142.799	1652.39	1723.12	1868.29	1624.72	1449.14	1571.95
17043	Heartland	H	Illinois	IL	DuPage	H18	875.005	638.48	521.941	587.412	650.865	505.185	57.7494	188.652	120.19	124.77	46.5405	65.9529	35.5255	29.2904	14.0404	13.5501	10.1118	11.9093	3.12271	217.942	134.231	138.32	56.6523	77.8622	38.6482	1804.54	1625.83	1992.74	1641.85	2232.35	1306.78	280.177	189.927	216.411	356.724	403.102	114.867	2084.72	1815.76	2209.15	1998.57	2635.45	1421.65
17045	Heartland	H	Illinois	IL	Edgar	H10	1614.04	1236.21	1215.86	1527.38	1456.34	1166.54	1206.33	1233.77	1213.8	1524.92	1453.31	1164.38	1206.22	166.832	151.859	187.698	210.58	163.058	120.743	1400.6	1365.66	1712.62	1663.89	1327.44	1326.97	1416.39	1479.65	1888.46	1754.19	1414.55	1474.59	191.527	185.12	232.445	254.177	198.091	147.607	1607.92	1664.77	2120.9	2008.37	1612.64	1622.2
17047	Heartland	H	Illinois	IL	Edwards	H9	572.41	1082.36	876.485	1126.12	913.534	845.776	884.668	1079.63	874.248	1123.68	910.483	843.612	884.559	352.139	308.628	257.482	249.708	143.951	113.364	1431.77	1182.88	1381.16	1160.19	987.563	997.923	1329.5	1210.88	1675.72	1231.28	1187.17	1420.52	433.638	427.466	383.976	337.691	202.576	182.053	1763.14	1638.34	2059.69	1568.98	1389.75	1602.58
17049	Heartland	H	Illinois	IL	Effingham	H9	1248.02	1096.97	1280.08	1270.89	1017.21	860.955	1154.56	1090.99	1274.57	1264.16	1008.24	854.453	1154.23	361.325	376.589	361.944	343.162	348.112	489.573	1452.31	1651.16	1626.11	1351.4	1202.57	1643.8	1522.07	1755.86	1757.44	1307.41	1288.71	1471.59	504.095	518.795	503.176	444.989	525.032	624.184	2026.16	2274.66	2260.62	1752.4	1813.74	2095.77
17051	Heartland	H	Illinois	IL	Fayette	H9	1875.03	731.316	876.42	1006.75	997.031	670.733	753.481	729.172	874.58	1004.49	994.093	668.588	753.372	148.162	161.164	130.548	129.936	121.349	111.447	877.334	1035.74	1135.04	1124.03	789.937	864.819	1266.28	1395.79	1685.62	1472.81	1216.96	1406.15	257.299	257.209	219.071	192.509	220.878	208.014	1523.58	1653	1904.69	1665.32	1437.84	1614.17
17053	Heartland	H	Illinois	IL	Ford	H18	1258.48	1124.85	1220.22	1709.92	1420.06	1017.24	1366.1	1122.66	1218.36	1707.74	1417.26	1015.19	1366	138.891	134.886	90.6616	115.021	108.595	238.297	1261.55	1353.25	1798.4	1532.28	1123.78	1604.3	1227.92	1314.84	1768.42	1593.59	1220.45	1425.34	151.913	145.567	93.8827	129.332	130.552	248.649	1379.83	1460.41	1862.3	1722.92	1351.01	1673.99
17055	Heartland	H	Illinois	IL	Franklin	H4	1123.89	651.845	659.397	969.741	768.413	648.142	841.128	641.779	651.046	960.235	756.292	639.161	840.674	125.334	139.908	130.46	185.894	179.336	163.426	767.113	790.954	1090.69	942.186	818.497	1004.1	1209.08	1287.88	1753.58	1351.85	966.319	1528.5	236.123	276.761	238.246	332.278	271.13	297.139	1445.2	1564.64	1991.82	1684.12	1237.45	1825.64
17057	Heartland	H	Illinois	IL	Fulton	H17	2289.69	751.54	854.255	925.717	958.86	734.992	722.061	748.02	851.107	922.072	954.262	731.687	721.898	259.498	227.218	222.723	155.048	230.323	261.154	1007.52	1078.33	1144.8	1109.31	962.011	983.051	1248.67	1554.11	1636.65	1748.53	1478.09	1533.18	433.182	414.898	395.327	284.099	465.28	554.643	1681.85	1969.01	2031.98	2032.63	1943.37	2087.82
17059	Heartland	H	Illinois	IL	Gallatin	H4	859.761	1377.93	1519.12	1488.18	1148.41	1162.49	1204.34	1376.47	1517.94	1486.88	1146.85	1161.42	1204.29	152.36	109.293	84.5043	138.357	190.3	88.482	1528.83	1627.23	1571.39	1285.21	1351.72	1292.77	1909.47	2111.65	1918.16	1853.6	1437.64	1502.21	211.357	152.04	109.015	223.621	235.559	110.371	2120.82	2263.69	2027.17	2077.22	1673.2	1612.58
17061	Heartland	H	Illinois	IL	Greene	H8	1408.93	905.319	1077.33	1385.2	1058.13	824.02	1036.78	903.265	1075.57	1383.18	1055.6	822.28	1036.69	322.022	298.341	342.914	257.651	163.356	156.619	1225.29	1373.91	1726.1	1313.25	985.636	1193.31	1339.11	1518.93	1844.67	1456.88	1332.54	1546.44	477.405	421.32	457.324	355.594	264.724	233.63	1816.52	1940.25	2301.99	1812.47	1597.26	1780.07
17063	Heartland	H	Illinois	IL	Grundy	H18	1113.04	1139.01	1243.38	1150.51	1180.14	1003.36	1074.26	1132.1	1236.57	1141.94	1167.87	991.576	1073.63	101.098	117.786	48.3169	97.2606	94.4361	36.1988	1233.2	1354.36	1190.25	1265.13	1086.01	1109.83	1412.25	1600.05	1649.72	1605.05	1323.37	1433.15	126.116	152.409	69.8022	133.668	126.036	48.3203	1538.37	1752.46	1719.53	1738.72	1449.41	1481.47
17065	Heartland	H	Illinois	IL	Hamilton	H9	1126.26	1003.38	951.599	897.076	1030.04	771.686	839.073	1002.06	950.488	895.76	1028.38	770.485	839.012	133.977	101.168	94.5594	129.646	136.941	40.9958	1136.04	1051.66	990.319	1158.03	907.426	880.008	1581.47	1470.69	1377.21	1390.8	1117.53	1195.87	211.445	156.537	145.383	175.335	198.622	58.4327	1792.92	1627.23	1522.59	1566.13	1316.15	1254.31
17067	Heartland	H	Illinois	IL	Hancock	H17	2107.03	937.889	890.356	1049.21	1091.54	828.588	843.599	935.977	888.713	1047.42	1089.32	827.016	843.522	364.768	302.87	293.77	251.155	355.296	382.625	1300.75	1191.58	1341.19	1340.47	1182.31	1226.15	1311.17	1293.53	1540.29	1575.06	1336.62	1391.1	510.989	440.831	432.006	363.148	574.227	631.007	1822.16	1734.36	1972.29	1938.21	1910.85	2022.1
17069	Heartland	H	Illinois	IL	Hardin	H4	470.853	58.7466	76.7778	105.564	160.678	97.9891	66.8902	56.6143	74.9513	103.61	158.255	96.3534	66.8123	72.8212	154.937	81.2379	103.029	134.758	44.2532	129.436	229.888	184.848	261.284	231.112	111.066	304.521	387.685	493.474	844.554	685.001	461.644	391.695	801.41	386.919	549.834	958.031	305.771	696.216	1189.1	880.393	1394.39	1643.03	767.415
17071	Heartland	H	Illinois	IL	Henderson	H17	1027.11	1064.98	1108.96	1372.62	1170.97	787.264	1005.15	1063.61	1107.76	1371.21	1169.2	786.085	1005.1	303.473	230.709	300.748	230.73	164.499	129.208	1367.08	1338.46	1671.95	1399.93	950.584	1134.31	1487.89	1624.49	2060.02	1808.75	1388.81	1800.14	424.531	338.329	451.827	356.937	290.626	231.412	1912.42	1962.82	2511.85	2165.69	1679.43	2031.55
17073	Heartland	H	Illinois	IL	Henry	H17	2148.53	1347.82	1356.8	1386.67	1427.26	1195.93	1321.04	1342.02	1351.84	1381.01	1419.94	1190.59	1320.77	638.956	519.449	400.87	368.833	327.881	322.106	1980.97	1871.29	1781.88	1788.77	1518.48	1642.87	1611.39	1726.9	1775.99	1716.59	1416.95	1605.45	767.208	663.569	515.523	445.889	390.218	391.534	2378.6	2390.47	2291.51	2162.48	1807.17	1996.99
17075	Heartland	H	Illinois	IL	Iroquois	H19	2905.44	1321.1	1374.74	1710.99	1613.57	1304.71	1515.05	1319.08	1372.97	1708.93	1610.97	1302.86	1514.96	147.71	149.158	149.604	135.283	211.831	189.449	1466.79	1522.13	1858.54	1746.25	1514.69	1704.41	1455.39	1564.57	1934.8	1783.75	1445.84	1704.25	162.973	169.973	169.376	149.792	235.079	213.121	1618.36	1734.54	2104.17	1933.54	1680.92	1917.37
17077	Heartland	H	Illinois	IL	Jackson	H4	1561.23	432.097	399.801	363.3	447.153	505.08	463.484	421.448	390.308	352.526	433.578	495.089	462.972	159.139	150.011	158.318	155.627	130.221	116.259	580.587	540.319	510.844	589.205	625.31	579.231	1016.43	1014.8	847.057	1053.64	1076.91	1032.73	383.806	390.029	380.411	378.19	283.255	259.334	1400.24	1404.83	1227.47	1431.83	1360.17	1292.07
17079	Heartland	H	Illinois	IL	Jasper	H9	1290.97	1086.53	979.348	1249	1089.35	817.344	952.74	1085.07	978.112	1247.6	1087.62	816.122	952.679	246.308	259.5	270.802	235.796	358.113	448.8	1331.38	1237.61	1518.41	1323.41	1174.24	1401.48	1484.19	1339.03	1768.36	1428.82	1214.16	1392.73	336.908	355.255	383.836	309.769	532.772	656.105	1821.1	1694.29	2152.2	1738.59	1746.93	2048.83
17081	Heartland	H	Illinois	IL	Jefferson	H9	1504.73	598.37	637.067	781.947	508.502	548.9	565.94	592.455	631.836	775.435	499.954	542.767	565.637	160.004	173.102	150.643	178.382	157.731	137.151	752.459	804.938	926.078	678.336	700.498	702.789	1124.34	1306.12	1566.14	864.396	1085.13	1219.35	303.65	357.834	304.254	308.414	315.344	295.658	1427.99	1663.96	1870.4	1172.81	1400.47	1515
17083	Heartland	H	Illinois	IL	Jersey	H8	970.149	1060.01	952.36	1011.64	949.451	969.175	958.045	1055.25	947.984	1006.46	942.454	963.836	957.777	248.941	255.303	180.194	182.383	171.607	114.669	1304.19	1203.29	1186.65	1124.84	1135.44	1072.45	1667.27	1613.45	1846.86	1634.39	1461.71	1821.24	393.322	434.521	330.657	316.286	260.251	218.047	2060.59	2047.97	2177.52	1950.68	1721.96	2039.28
17085	Heartland	H	Illinois	IL	Jo Daviess	H26	1603.1	652.882	741.369	728.463	622.598	637.057	709.582	650.114	738.945	725.634	618.852	634.291	709.444	712.453	625.832	539.575	470.154	497.013	447.521	1362.57	1364.78	1265.21	1089.01	1131.3	1156.97	1216.88	1471.45	1524.45	1342.37	1281.79	1477.22	1333.57	1246.21	1133.57	1019.83	1004.37	931.842	2550.45	2717.65	2658.03	2362.2	2286.16	2409.07
17087	Heartland	H	Illinois	IL	Johnson	H4	906.691	277.737	319.05	231.911	175.657	166.075	197.461	275.35	316.833	229.066	172.011	163.331	197.322	239.837	224.71	250.176	292.5	183.368	69.2467	515.187	541.543	479.242	464.511	346.699	266.569	900.633	1104.17	736.188	518.573	685.447	916.376	784.478	783.117	804.032	881.818	769.537	321.586	1685.11	1887.29	1540.22	1400.39	1454.98	1237.96
17089	Heartland	H	Illinois	IL	Kane	H18	1361.79	1240.74	1121.93	1428.77	1197.51	1103.56	796.219	1140.83	1019.34	1290.38	976.023	915.811	786.079	252.671	170.958	146.833	112.398	130.631	101.712	1393.5	1190.29	1437.21	1088.42	1046.44	887.791	1819.29	1806.52	2202.82	1777.55	1693.42	1714.33	402.937	302.981	250.661	204.701	241.549	221.82	2222.22	2109.5	2453.48	1982.25	1934.97	1936.15
17091	Heartland	H	Illinois	IL	Kankakee	H19	1764.58	1365.98	1178.24	1619.81	1559.81	1217.95	1526.07	1349.75	1163.05	1601.51	1535.31	1198.68	1525.08	99.5697	88.6723	108.954	82.2951	169.09	156.142	1449.32	1251.72	1710.46	1617.6	1367.77	1681.22	1592.22	1469.58	2064.45	2005.42	1389.42	2027.84	117.457	112.042	140.448	107.494	195.996	207.616	1709.68	1581.62	2204.89	2112.91	1585.42	2235.46
17093	Heartland	H	Illinois	IL	Kendall	H18	837.242	1346.69	1145.46	1469.23	1432.89	1137.7	961.174	1333.89	1132.75	1450.78	1399.94	1093.09	958.404	217.074	163.632	126.593	161.829	141.424	161.019	1550.97	1296.39	1577.38	1561.77	1234.51	1119.42	1569.27	1379.01	1894.31	1797.5	1408.77	1603.95	255.379	199.205	165.295	207.786	182.267	269.476	1824.64	1578.22	2059.61	2005.29	1591.03	1873.42
17095	Heartland	H	Illinois	IL	Knox	H17	1865.78	1043.11	1068.93	1126.48	1059.47	897.446	947.954	1035.43	1062.13	1118.75	1049.64	890.648	947.616	423.981	385.261	356.959	347.829	358.452	218.654	1459.41	1447.4	1475.71	1397.46	1249.1	1166.27	1444.55	1538.66	1620.34	1469.33	1362.02	1513.42	591.503	558.108	517.001	486.907	548.162	349.208	2036.05	2096.77	2137.34	1956.24	1910.18	1862.63
17097	Heartland	H	Illinois	IL	Lake	H27	1218.46	536.227	471.721	616.627	642.529	430.995	136.71	321.018	247.544	317.587	202.665	95.6722	119.481	56.769	29.6523	29.9194	31.1683	34.1041	26.2932	377.787	277.196	347.507	233.833	129.776	145.774	1400.34	1185.8	2303.08	1822.79	1009.2	1638.17	247.637	142.042	216.969	280.332	359.749	360.498	1647.98	1327.84	2520.05	2103.12	1368.95	1998.67
17099	Heartland	H	Illinois	IL	La Salle	H18	2971.31	1243.39	1305.16	1290.67	1427.96	1254.86	1273.79	1233.85	1296.53	1280.42	1414.43	1244.81	1273.29	162.714	105.743	106.619	79.4813	99.6691	61.61	1396.57	1402.27	1387.04	1493.91	1344.48	1334.9	1509.45	1640.14	1701.64	1900.4	1487.63	1643	199.057	133.768	141.693	106.789	119.111	79.499	1708.5	1773.9	1843.33	2007.19	1606.74	1722.5
17101	Heartland	H	Illinois	IL	Lawrence	H10	965.971	944.64	1058.44	1130.29	1256.84	982.495	930.95	940.933	1055.35	1126.77	1252.17	978.851	930.771	101.422	309.457	360.19	397.976	346.652	283.068	1042.36	1364.81	1486.96	1650.15	1325.5	1213.84	1478.59	1620.72	1661.58	1700.14	1304.8	1312.05	159.375	475.235	531.149	540.352	462.085	399.024	1637.96	2095.95	2192.73	2240.49	1766.89	1711.07
17103	Heartland	H	Illinois	IL	Lee	H18	1885.68	1244.68	1454.4	1576.57	1495.91	1352.88	1521.26	1240.77	1450.81	1572.25	1490.35	1348.78	1521.06	216.531	202.247	176.105	157.488	100.229	156.678	1457.3	1653.06	1748.36	1647.84	1449.01	1677.74	1462.9	1734.33	1986.85	1878.22	1664.36	2031.32	255.296	241.77	222.543	198.475	123.68	209.238	1718.2	1976.1	2209.4	2076.7	1788.04	2240.56
17105	Heartland	H	Illinois	IL	Livingston	H18	2720.68	1241.62	1169.27	1475.57	1353.75	1174.13	1339.16	1238.7	1166.65	1472.54	1349.83	1171.32	1339.02	148.693	158.654	183.573	106.916	150.621	164.984	1387.39	1325.3	1656.11	1456.74	1321.94	1504	1343.3	1278.81	1679.79	1482.98	1314.4	1424.1	161.249	173.907	209.41	117.463	169.02	175.467	1504.55	1452.72	1889.2	1600.45	1483.42	1599.57
17107	Heartland	H	Illinois	IL	Logan	H18	1606.74	1474.1	1397.33	1720.58	1603.46	1102.32	1285.6	1469.89	1393.57	1716.23	1597.82	1098.28	1285.4	178.95	175.346	179.144	183.303	103.837	131.14	1648.84	1568.91	1895.38	1781.12	1202.12	1416.54	1643.79	1566.84	1890.12	1850.13	1438.52	1487.9	200.121	197.148	197.295	212.248	136.005	151.799	1843.91	1763.98	2087.41	2062.38	1574.52	1639.7
17109	Heartland	H	Illinois	IL	McDonough	H17	1521.66	978.939	985.453	1205.22	1090.28	872.166	1010.07	973.632	980.735	1200.09	1083.73	867.377	1009.83	307.597	266.071	216.267	200.203	128.443	175.597	1281.23	1246.81	1416.36	1283.94	995.82	1185.43	1211.54	1231.62	1545.94	1451.04	1220.52	1498.15	382.76	334.135	278.592	268.058	180.738	260.509	1594.3	1565.75	1824.53	1719.1	1401.26	1758.66
17111	Heartland	H	Illinois	IL	McHenry	H27	1591.42	1025.41	914.096	1168.8	1024.31	783.508	909.066	987.486	870.477	1105.07	926.519	701.934	904.893	289.536	240.187	215.647	159.319	160.883	167.245	1277.02	1110.66	1320.72	1085.84	862.817	1072.14	1620.5	1538.56	1976.48	1716.06	1388.77	1674.14	475.139	424.527	385.695	295.084	318.305	309.419	2095.64	1963.08	2362.17	2011.14	1707.07	1983.55
17113	Heartland	H	Illinois	IL	McLean	H18	3073.91	1383.79	1485.08	1672.91	1361.28	1169.34	1376.1	1372.7	1474.14	1659.11	1341.36	1153.72	1375.26	141.953	123.913	115.22	119.538	134.703	132.274	1514.65	1598.05	1774.33	1460.9	1288.43	1507.54	1474.3	1647.63	1892.53	1545.09	1353.74	1597.59	152.459	138.496	131.43	137.694	158.056	153.657	1626.76	1786.13	2023.96	1682.79	1511.8	1751.25
17115	Heartland	H	Illinois	IL	Macon	H9	1523.72	1331.95	1400.31	1587.47	1458.64	1156.07	1484.2	1305.39	1377.16	1561.69	1426.15	1132.95	1483.04	76.4064	127.158	81.6702	110.452	102.06	51.2863	1381.8	1504.32	1643.36	1536.6	1235.01	1534.32	1556.02	1726.3	1941.17	1773.14	1519.9	1735.79	91.0758	159.394	101.515	137.325	136.917	60.0271	1647.09	1885.69	2042.68	1910.46	1656.81	1795.82
17117	Heartland	H	Illinois	IL	Macoupin	H9	2253.26	879.354	1001.24	1141.73	1003.86	881.961	1126.52	874.438	996.952	1136.67	997.281	877.247	1126.29	273.661	267.612	241.655	205.531	199.155	188.954	1148.1	1264.56	1378.33	1202.81	1076.4	1315.24	1319.83	1626.58	1882.69	1501.37	1449.57	1690.15	413.049	436.621	400.258	309.42	329.086	283.551	1732.88	2063.2	2282.95	1810.79	1778.66	1973.7
17119	Heartland	H	Illinois	IL	Madison	H9	1910.73	831.847	1038.84	971.052	1054.48	856.588	867.269	781.414	992.577	916.435	982.206	802.415	864.521	199.677	191.389	154.741	164.344	127.324	95.0546	981.092	1183.97	1071.18	1146.55	929.739	959.576	1277.34	1726.51	1748.1	1766.75	1331.43	1476.19	326.403	332.906	295.169	295.615	211.265	162.308	1603.74	2059.41	2043.26	2062.37	1542.69	1638.49
17121	Heartland	H	Illinois	IL	Marion	H9	1487.65	730.251	731.409	725.565	607.16	738.36	655.015	723.138	725.28	718.43	598.152	732.035	654.706	154.528	156.036	182.045	174.244	193.008	154.488	877.666	881.317	900.475	772.396	925.043	809.194	1247.24	1281.78	1300.42	1022.86	1268.49	1109.5	266.523	275.761	329.518	297.964	334.448	261.803	1513.76	1557.54	1629.94	1320.83	1602.93	1371.3
17123	Heartland	H	Illinois	IL	Marshall	H18	1035.82	1170.67	1186.67	1594.91	1235.78	1087.46	1181.21	1168.24	1184.52	1592.42	1232.56	1085.12	1181.09	209.099	180.196	174.116	138.699	108.186	110.45	1377.34	1364.72	1766.53	1371.26	1193.31	1291.54	1595	1674.72	2068.59	1846.14	1513.41	1645.69	285.483	254.768	226.181	207.744	150.885	153.896	1880.49	1929.49	2294.77	2053.88	1664.29	1799.58
17125	Heartland	H	Illinois	IL	Mason	H18	1458.22	1176.67	1599.66	1531.17	1337.07	1104.39	1425.81	1174.54	1597.78	1529.03	1334.38	1102.56	1425.72	166.902	141.516	122.602	79.7481	49.6924	83.1335	1341.44	1739.29	1651.64	1414.13	1152.25	1508.85	1544.63	2208.73	2083.69	1851.55	1580.96	1934.88	219.492	195.628	167.076	110.656	71.2539	112.823	1764.12	2404.35	2250.77	1962.21	1652.21	2047.71
17127	Heartland	H	Illinois	IL	Massac	H4	633.655	605.351	733.015	832.927	660.115	465.448	557.988	599.891	728.112	827.084	652.584	459.85	557.712	338.553	142.371	292.823	157.318	212.165	104.665	938.444	870.483	1119.91	809.901	672.016	662.377	1096.33	1437.04	1532.76	1021.81	1107.66	1048.37	618.725	280.991	542.662	246.327	511.049	196.746	1715.06	1718.03	2075.42	1268.14	1618.71	1245.12
17129	Heartland	H	Illinois	IL	Menard	H18	816.66	1154.67	1269.79	1342.29	1291.69	989.718	1059.3	1151.88	1267.32	1339.16	1287.48	986.589	1059.14	269.125	235.942	194.363	152.163	141.9	104.134	1421.01	1503.26	1533.53	1439.65	1128.49	1163.28	1368.9	1720.91	1767.88	1862.17	1319.08	1527.83	319.828	320.39	256.586	220.084	189.723	150.215	1688.73	2041.3	2024.46	2082.25	1508.81	1678.05
17131	Heartland	H	Illinois	IL	Mercer	H17	1478.37	1194.31	1138.57	1459.64	1371.68	942.921	1002.93	1192	1136.61	1457.42	1368.8	940.882	1002.83	357.418	324.692	250.909	227.501	188.846	172.498	1549.41	1461.3	1708.33	1596.31	1129.73	1175.33	1576.06	1552.11	2038.54	1980.37	1295.85	1725.35	472.579	443.387	350.953	329.145	260.092	296.779	2048.64	1995.5	2389.49	2309.51	1555.94	2022.13
17133	Heartland	H	Illinois	IL	Monroe	H8	1025.82	794.507	742.084	944.376	811.126	727.654	794.231	789.84	737.369	938.22	801.778	719.913	793.821	240.552	219.262	213.258	192.562	184.931	142.559	1030.39	956.631	1151.48	994.34	904.844	936.379	1196.91	1204.69	1542.15	1374.96	1226.95	1199.85	364.529	358.224	350.532	330.223	315.179	215.475	1561.44	1562.92	1892.69	1705.18	1542.13	1415.32
17135	Heartland	H	Illinois	IL	Montgomery	H9	1829.59	1043.16	1162.44	1397.1	1110.74	966.434	1269.15	1039.53	1159.28	1393.42	1106.04	963.055	1268.99	205.5	209.562	161.984	144.891	159.044	178.615	1245.03	1368.84	1555.4	1250.93	1122.1	1447.6	1396.71	1550.66	1942.73	1528.75	1382.25	1654.7	276.11	280.312	225.842	200.266	228.273	232.905	1672.82	1830.97	2168.57	1729.02	1610.53	1887.6
17137	Heartland	H	Illinois	IL	Morgan	H8	1489.72	1176.2	1165.83	1297.14	1125.4	995.3	1183.55	1170.35	1160.64	1291.15	1117.72	989.789	1183.27	305.549	270.801	243.606	192.626	162.241	152.777	1475.9	1431.44	1534.76	1310.35	1152.03	1336.05	1533.79	1613.5	1780.55	1617.31	1296.41	1599.53	400.436	376.463	335.941	278.724	212.5	206.522	1934.23	1989.96	2116.49	1896.03	1508.91	1806.06
17139	Heartland	H	Illinois	IL	Moultrie	H9	889.004	1132.96	1484.67	1410.74	1075.38	1048.68	1344.02	1129.65	1481.77	1407.34	1070.87	1045.32	1343.85	136.762	134.559	108.877	84.7573	63.2059	81.8618	1266.41	1616.33	1516.21	1155.63	1108.53	1425.71	1420.42	1849.73	1875.31	1330.35	1443.15	1520.48	171.963	167.974	145.082	105.294	87.2607	92.6216	1592.38	2017.7	2020.39	1435.64	1530.41	1613.1
17141	Heartland	H	Illinois	IL	Ogle	H27	1992.54	1368.45	1166.39	1490.37	1231.03	1061.66	1246.84	1363.2	1161.41	1484.25	1222.68	1055.31	1246.53	485.035	383.245	337.142	308.506	403.822	312.694	1848.24	1544.66	1821.39	1531.19	1459.13	1559.22	1799.02	1590.09	2132.53	1817.66	1557.78	1827.44	640.101	524.701	484.396	458.63	596.097	458.419	2439.12	2114.79	2616.93	2276.29	2153.88	2285.86
17143	Heartland	H	Illinois	IL	Peoria	H18	1636.83	866.935	859.69	900.864	1018.16	826.011	822.109	826.045	822.18	857.826	962.617	785.247	820	203.119	160.432	137.593	143.819	121.099	88.6599	1029.16	982.612	995.42	1106.44	906.346	908.66	1351.45	1477.28	1546.28	1706.85	1442.08	1571.24	332.313	288.262	248.019	255.011	222.394	169.885	1683.76	1765.54	1794.29	1961.86	1664.47	1741.12
17145	Heartland	H	Illinois	IL	Perry	H9	1152.8	639.616	530.536	603.163	699.372	691.803	665.898	635.468	526.96	599.04	693.545	687.595	665.692	158.197	155.544	135.582	153.922	93.2271	128.713	793.665	682.504	734.622	847.467	780.822	794.404	1237.66	1088.54	1176.35	1194.65	1140.28	1317.58	308.111	321.307	266.245	265.135	154.603	254.757	1545.78	1409.85	1442.6	1459.79	1294.88	1572.34
17147	Heartland	H	Illinois	IL	Piatt	H18	1142.22	1354.36	1366.01	1528.3	1652.18	1199.89	1431.12	1351.6	1363.59	1525.36	1648.37	1197.02	1430.98	88.3647	70.611	93.3214	39.9003	187.292	46.0083	1439.97	1434.2	1618.68	1688.27	1384.32	1476.98	1451.09	1586.35	1755.8	1853.09	1301.72	1606.54	94.8689	82.1461	107.419	44.8558	203.672	51.6529	1545.96	1668.49	1863.22	1897.95	1505.39	1658.19
17149	Heartland	H	Illinois	IL	Pike	H8	2194.07	746.134	822.049	1060.89	880.398	717.872	859.833	744.754	820.857	1059.51	878.662	716.635	859.772	403.648	347.589	291.598	262.979	285.425	315.815	1148.4	1168.45	1351.11	1141.64	1002.06	1175.59	1206.13	1326.49	1681.85	1471.66	1348.66	1502.66	653.709	561.696	462.88	440.46	537.151	551.962	1859.84	1888.18	2144.73	1912.12	1885.81	2054.62
17151	Heartland	H	Illinois	IL	Pope	H4	979.74	108.965	148.482	102.173	99.2217	86.8962	129.866	108.311	147.926	101.522	98.3858	86.2695	129.836	130.523	106.223	42.1353	47.1681	35.5532	41.031	238.834	254.149	143.657	145.554	121.823	170.867	527.024	886.476	572.494	485.055	676.549	720.944	635.102	636.563	237.606	232.545	278.818	227.834	1162.13	1523.04	810.101	717.6	955.368	948.778
17153	Heartland	H	Illinois	IL	Pulaski	H4	530.53	477.003	520.942	798.722	626.111	693.034	797.383	473.962	518.416	795.908	622.649	690.814	797.279	160.709	156.223	91.5741	93.4491	194.793	60.0674	634.672	674.639	887.482	716.098	885.607	857.347	899.333	938.749	1479.03	1111.41	1089.01	1614.79	304.942	282.89	170.171	166.803	307.075	121.659	1204.28	1221.64	1649.2	1278.21	1396.09	1736.45
17155	Heartland	H	Illinois	IL	Putnam	H18	441.476	922.799	1203.49	1126.02	1874.02	798.581	2029.36	920.251	1201.21	1123.29	1870.37	795.975	2029.23	223.674	155.138	123.918	110.291	81.9395	55.9452	1143.93	1356.35	1247.2	1980.67	877.914	2085.18	1366.2	1956.58	1873.11	3261.53	1610.12	4229.17	332.066	252.694	206.636	192.324	165.75	116.597	1698.27	2209.27	2079.74	3453.86	1775.87	4345.76
17157	Heartland	H	Illinois	IL	Randolph	H9	1545.69	621.962	685.225	756.775	608.779	570.014	676.99	616.719	680.695	751.667	602.179	565.201	676.752	239.973	229.989	207.501	169.319	140.757	106.127	856.692	910.684	959.168	771.498	705.958	782.879	1092.17	1245.46	1377.49	1118.11	1066.89	1133.56	424.977	420.807	380.262	314.386	265.696	177.763	1517.15	1666.27	1757.75	1432.49	1332.58	1311.32
17159	Heartland	H	Illinois	IL	Richland	H9	941.435	1059.18	965.512	1315.44	1089.57	894.544	935.821	1055.3	962.153	1311.6	1084.63	891.005	935.641	187.068	318.362	357.734	387.864	247.415	246.736	1242.37	1280.51	1669.33	1472.5	1138.42	1182.38	1408.96	1319.98	1745.9	1319.71	1116.7	1300.92	249.76	436.762	476.189	471.927	310.085	343.064	1658.72	1756.74	2222.09	1791.64	1426.78	1643.99
17161	Heartland	H	Illinois	IL	Rock Island	H17	1167.87	899.723	858.916	959.878	844.13	780.967	719.081	848.72	814.285	908.864	778.446	733.381	716.682	293.665	310.811	204.444	184.146	180.851	134.722	1142.39	1125.1	1113.31	962.591	914.232	851.404	1584.53	1611.85	1938.34	1603.94	1422.82	1728.99	548.263	615.24	436.019	379.42	350.868	325.016	2132.8	2227.09	2374.35	1983.36	1773.69	2054
17163	Heartland	H	Illinois	IL	St. Clair	H9	1743.22	751.306	836.164	1061.79	911.944	941.972	738.079	688.878	781.72	999.607	831.797	881.712	734.97	130.077	104.35	99.996	80.5498	98.7169	64.1802	818.955	886.07	1099.6	912.347	980.429	799.151	1181.37	1376.25	1801.57	1435.29	1333.78	1392.04	223.072	183.713	180.22	138.991	149.33	121.558	1404.45	1559.97	1981.79	1574.28	1483.11	1513.6
17165	Heartland	H	Illinois	IL	Saline	H4	999.967	785.313	846.667	963.95	713.48	576.164	606.688	778.473	840.897	957.264	705.096	570.273	606.395	120.158	112.037	176.497	173.47	147.289	157.468	898.631	952.934	1133.76	878.567	717.562	763.863	1564.3	1672.37	2057.78	1547.46	1464.17	1273.27	241.452	222.819	379.405	380.713	378.161	330.641	1805.75	1895.19	2437.18	1928.18	1842.33	1603.91
17167	Heartland	H	Illinois	IL	Sangamon	H9	2266.65	1234.88	1257.54	1595.93	1397.42	1378.88	1419.68	1208.98	1233.02	1566.69	1358.93	1350.28	1418.18	172.196	155.597	150.868	103.871	139.717	102.45	1381.17	1388.61	1717.56	1462.8	1490	1520.63	1482.5	1668.82	2010.6	1743.85	1558.76	1669.28	211.153	210.592	193.615	133.293	161.288	120.59	1693.65	1879.41	2204.21	1877.14	1720.05	1789.87
17169	Heartland	H	Illinois	IL	Schuyler	H17	1139.27	674.226	475.08	727.574	756.722	578.801	580.912	673.163	474.155	726.512	755.399	577.774	580.861	292.562	211.041	212.109	181.372	283.984	230.694	965.725	685.196	938.62	936.771	861.758	811.555	1222.56	956.351	1416.32	1486.39	1175.57	1312.84	531.336	425.661	413.502	356.883	577.81	521.407	1753.9	1382.01	1829.82	1843.27	1753.38	1834.25
17171	Heartland	H	Illinois	IL	Scott	H8	653.105	1009.77	1143.28	1014.62	832.755	844.332	1145.32	1008.24	1141.96	1013.13	830.822	842.966	1145.25	329.587	226.968	166.447	141.414	203.323	146.162	1337.83	1368.93	1179.58	972.236	1046.29	1291.42	1335.11	1784.6	1392.38	1424.1	1248.56	1505.47	436.435	354.695	228.754	242.394	301.15	192.134	1771.54	2139.3	1621.13	1666.49	1549.71	1697.6
17173	Heartland	H	Illinois	IL	Shelby	H9	1983.89	955.388	1142.63	1204.56	1159.8	851.395	1051.73	953.248	1140.74	1202.32	1156.93	849.351	1051.63	199.391	203.957	188.398	179.014	208.057	158.823	1152.64	1344.7	1390.72	1335.95	1057.41	1210.45	1227.31	1541.19	1568.74	1513.2	1200.06	1421.54	256.715	275.554	245.815	234.139	293.968	214.69	1484.02	1816.74	1814.56	1747.33	1494.03	1636.23
17175	Heartland	H	Illinois	IL	Stark	H18	748.138	1281.59	1308.3	1524.1	1527.19	1143.82	1580.46	1280	1306.98	1522.59	1525.27	1142.46	1580.39	184.048	157.438	197.643	108.076	74.8302	132.452	1464.05	1464.42	1720.24	1633.35	1217.29	1712.84	1426.71	1509.35	1705.99	1733.93	1321.53	1832.17	205.143	181.816	221.449	122.861	86.5591	153.553	1631.86	1691.16	1927.44	1856.79	1408.09	1985.72
17177	Heartland	H	Illinois	IL	Stephenson	H27	1456.87	1152.9	1120.21	1433	1404.8	1217.48	1592.81	1144.31	1112.53	1423.99	1393.32	1209.26	1592.4	801.096	700.621	592.174	513.94	541.297	557.197	1945.41	1813.15	2016.16	1907.26	1750.55	2149.6	1376.13	1420.72	1849.6	1714.54	1418.35	1815.55	963.384	894.71	769.169	632.428	634.892	635.278	2339.52	2315.43	2618.77	2346.97	2053.24	2450.83
17179	Heartland	H	Illinois	IL	Tazewell	H18	1696.27	1305.87	1373.5	1408.72	1487.49	1154.16	1313.79	1282.46	1351.92	1383.15	1453.86	1128.61	1312.46	254.755	224.38	196.701	151.108	154.821	139.539	1537.21	1576.3	1579.85	1604.96	1283.43	1452	1659.88	1807.96	1898.44	2018.06	1543.99	1809.4	329.729	300.069	269.982	209.75	211.802	192.373	1989.61	2108.03	2168.42	2227.81	1755.79	2001.77
17181	Heartland	H	Illinois	IL	Union	H4	1097.69	174.873	255.751	360.866	526.374	259.101	244.249	171.396	252.701	357.274	521.753	255.748	244.084	207.104	173.012	218.767	190.606	184.205	70.282	378.5	425.713	576.041	712.359	439.954	314.366	498.049	796.468	1015.04	1368.63	925.236	834.437	601.81	545.302	621.531	499.986	666.411	240.269	1099.86	1341.77	1636.57	1868.61	1591.65	1074.71
17183	Heartland	H	Illinois	IL	Vermilion	H19	2343.54	1139.03	1307.87	1391.9	1252.96	990.479	1118.75	1128.52	1298.88	1382	1240.41	981.506	1118.31	110.666	85.3694	66.3474	61.0046	69.4503	53.5531	1239.18	1384.25	1448.35	1301.41	1050.96	1171.86	1429.15	1621.19	1747.72	1674.78	1327.71	1581.63	140.147	106.553	83.9047	82.3677	93.9474	75.7407	1569.3	1727.75	1831.62	1757.15	1421.66	1657.37
17185	Heartland	H	Illinois	IL	Wabash	H10	589.307	1117.03	1007.03	1500.52	1275	1066.37	921.464	1111.74	1002.49	1495.34	1268.49	1061.83	921.247	144.017	109.955	123.699	110.664	109.154	71.0302	1255.76	1112.44	1619.04	1379.15	1170.98	992.277	1507.46	1368.5	1946.82	1811.84	1474.16	1421.62	195.28	150.099	161.048	158.066	151.541	109.61	1702.74	1518.6	2107.87	1969.9	1625.7	1531.23
17187	Heartland	H	Illinois	IL	Warren	H17	1401.81	1282.96	1384.22	1220.12	1284.59	955.521	1399.76	1280.13	1381.79	1217.38	1281.15	953.124	1399.64	433.179	357.885	265.299	293.097	279.59	203.013	1713.31	1739.68	1482.68	1574.25	1232.71	1602.65	1530.56	1691.86	1516.41	1545.94	1266.78	1584.39	517.919	438.193	330.466	353.675	371.596	229.81	2048.48	2130.05	1846.88	1899.62	1638.37	1814.2
17189	Heartland	H	Illinois	IL	Washington		1467.39	1118.42	1199.01	1341	1187.74	1330.28	1244.51	1116.55	1197.39	1339.05	1185.22	1328.49	1244.42	304.242	301.647	292.44	281.894	365.267	245.689	1420.79	1499.03	1631.49	1467.12	1693.76	1490.11	1434.14	1605.83	1739.04	1424.35	1482.53	1385.45	390.781	404.542	379.796	338.768	407.619	273.533	1824.92	2010.37	2118.84	1763.12	1890.15	1658.98
17191	Heartland	H	Illinois	IL	Wayne	H9	1861.25	818.761	840.901	913.067	772.118	685.394	820.542	817.061	839.467	911.406	769.971	683.84	820.465	173.569	188.57	196.647	197.821	250.598	240.213	990.63	1028.04	1108.05	967.792	934.438	1060.68	1230.29	1301.73	1531.16	1150.29	1106.1	1184.14	261.351	292.409	330.365	295.532	405.338	346.689	1491.64	1594.14	1861.52	1445.82	1511.44	1530.83
17193	Heartland	H	Illinois	IL	White	H9	1295.65	1039.68	1189.9	1301.92	1116.9	1202.42	1103.92	1037.03	1187.76	1299.58	1113.95	1200.33	1103.81	121.118	105.409	117.552	89.5591	91.1118	72.5077	1158.15	1293.17	1417.13	1203.5	1291.44	1176.32	1362.25	1838.72	1859	1452.7	1445.65	1284.59	159.1	163.18	168.155	116.794	109.732	84.3824	1521.35	2001.9	2027.16	1569.49	1555.38	1368.97
17195	Heartland	H	Illinois	IL	Whiteside	H18	1808.5	1386.96	1342.67	1679.72	1260.49	1245.74	1627.46	1378.19	1334.89	1670.78	1249.01	1237.61	1627.06	429.271	405.146	355.045	305.92	341.688	343.445	1807.46	1740.03	2025.82	1554.93	1579.3	1970.51	1718.92	1655.61	2113.33	1603.26	1469.2	1965.34	535.399	502.488	449.089	392.687	405.627	414.849	2254.32	2158.1	2562.42	1995.95	1874.83	2380.18
17197	Heartland	H	Illinois	IL	Will	H19	2202.01	1009.23	962.674	1000.31	930.608	676.05	698.023	946.126	898.14	906.736	770.928	529.069	690.33	85.195	65.0395	54.5623	38.4362	41.9764	42.7307	1031.32	963.18	961.299	809.365	571.045	733.061	1666.52	1579.44	1792.39	1656.27	1378.25	1698.33	150.063	114.376	107.856	82.5768	109.351	105.125	1816.58	1693.81	1900.25	1738.85	1487.6	1803.45
17199	Heartland	H	Illinois	IL	Williamson	H4	1154.16	279.007	192.1	276.544	385.066	248.895	262.265	264.059	178.775	260.386	363.536	232.235	261.396	125.067	117.671	123.644	133.258	63.8454	77.0027	389.126	296.446	384.03	496.794	296.081	338.399	962.875	732.344	1105.46	1372.97	1022.54	1033.53	456.049	482.032	524.93	503.277	281.114	304.461	1418.92	1214.38	1630.39	1876.25	1303.66	1338
17201	Heartland	H	Illinois	IL	Winnebago	H27	1355.37	855.398	807.105	906.932	965.94	801.845	696.793	775.75	731.494	815.107	841.6	706.076	691.993	338.206	254.069	166.528	159.45	112.046	109.391	1113.96	985.563	981.634	1001.05	818.122	801.384	1419.8	1344.92	1535.55	1611.68	1454.19	1451.83	618.995	467.129	313.716	305.35	230.763	229.507	2038.8	1812.05	1849.27	1917.03	1684.95	1681.34
17203	Heartland	H	Illinois	IL	Woodford	H18	1399.71	1036	1132.69	1383.43	1300.97	971.434	1277.28	1030.62	1127.7	1377.4	1292.82	965.017	1276.94	277.398	262.266	216.745	213.522	308.292	265.325	1308.02	1389.96	1594.14	1506.34	1273.31	1542.27	1312.8	1430.39	1730.79	1577.46	1248.59	1514.47	353.349	332.663	272.355	260.532	398.885	314.679	1666.15	1763.05	2003.14	1837.99	1647.48	1829.15
18001	Heartland	H	Indiana	IN	Adams	H20	879.972	1572.36	1424.34	1086.92	1173.1	1178.34	1251.91	1562.92	1415.6	1080.4	1154.05	1170.81	1244.66	737.527	772.332	767.609	812.481	1191.7	857.94	2300.45	2187.93	1848.01	1966.53	2362.51	2102.6	1821.34	1698.41	1228.76	1198.72	1535.19	1455.14	859.47	926.628	873.014	843.933	1562.57	1003.02	2680.81	2625.04	2101.77	2042.66	3097.76	2458.16
18003	Heartland	H	Indiana	IN	Allen	H20	1708.39	1119.67	985.669	708.855	805.463	867.437	975.837	1043.62	914.586	655.702	643.842	801.6	910.827	287.494	191.506	211.555	129.577	320.363	151.988	1331.11	1106.09	867.257	773.419	1121.96	1062.82	1716.31	1501.28	1122.18	1059.14	1468.64	1592.02	472.806	314.355	362.061	213.158	586.948	265.658	2189.11	1815.64	1484.24	1272.3	2055.59	1857.68
18005	Heartland	H	Indiana	IN	Bartholomew	H11	1062.91	1168.41	1164.89	958.223	791.355	923.11	1069.62	1149.55	1147.21	944.758	751.18	906.536	1052.88	205.426	173.304	128.845	138.57	115.562	93.9908	1354.97	1320.51	1073.6	889.75	1022.1	1146.87	1959.3	2058.03	1699.15	1382.74	1606.04	1802.22	350.131	310.898	231.728	255.074	204.731	160.884	2309.43	2368.93	1930.88	1637.81	1810.77	1963.1
18007	Heartland	H	Indiana	IN	Benton		1050.08	1577.95	1625.22	1366.34	1319.32	1618.3	1884.75	1576.32	1623.74	1365.31	1316.52	1617.26	1883.76	194.243	230.068	91.656	315.235	198.841	203.019	1770.57	1853.81	1456.97	1631.75	1816.1	2086.78	1577.52	1624.84	1431.04	1438.96	1598.21	1976.12	194.391	230.223	96.0687	344.552	196.498	212.972	1771.92	1855.06	1527.11	1783.51	1794.7	2189.09
18009	Heartland	H	Indiana	IN	Blackford	H20	427.238	1339.83	1262.87	904.846	979.645	1099.38	1178.06	1330.83	1255.05	899.308	964.424	1093.81	1173.05	250.491	311.306	318.893	198.647	115.795	140.836	1581.32	1566.36	1218.2	1163.07	1209.61	1313.89	1730.18	1678.93	1239.57	1154.51	1497.04	1525.15	325.658	416.446	439.55	237.799	158.482	183.109	2055.84	2095.38	1679.12	1392.31	1655.52	1708.26
18011	Heartland	H	Indiana	IN	Boone	H19	1101.22	1551.76	1313.87	1190.63	1141.45	1205.55	1245.84	1542.63	1305.09	1183.69	1118.72	1195.32	1234.9	371.305	317.027	234.129	201.713	128.298	99.1376	1913.94	1622.11	1417.82	1320.43	1323.62	1334.04	2018.66	1698.53	1518.38	1432.15	1545.34	1597.66	485.882	412.601	300.328	258.228	165.867	128.26	2504.54	2111.13	1818.7	1690.38	1711.21	1725.92
18013	Heartland	H	Indiana	IN	Brown	H10	820.782	57.896	41.3983	35.5764	36.5519	30.1174	33.4881	54.4286	37.9492	33.0947	29.0049	27.2003	30.7692	23.6024	23.076	24.9025	27.5592	20.1678	17.5556	78.0309	61.0251	57.9972	56.5641	47.3681	48.3248	823.82	603.39	646.591	598.267	671.547	942.12	357.241	366.907	486.535	568.449	497.922	537.533	1181.06	970.297	1133.13	1166.72	1169.47	1479.65
18015	Heartland	H	Indiana	IN	Carroll	H19	969.485	1919.04	1821.82	1570.09	1270.02	1346.46	1486.46	1914.73	1817.75	1567.1	1261.29	1343.1	1483.27	602.123	710.937	524.439	468.451	686.444	810.605	2516.85	2528.69	2091.54	1729.74	2029.54	2293.87	2184.3	2152.96	1895.94	1630.5	1805.84	1875.2	686.892	842.037	634.487	605.578	922.946	1024.79	2871.19	2994.99	2530.42	2236.07	2728.79	2899.99
18017	Heartland	H	Indiana	IN	Cass	H19	1066.4	1569.19	1428.26	1134.55	1058.01	1175.9	1233.69	1559.01	1419.32	1127.99	1039.1	1168.87	1227.09	372.924	430.183	320.35	250.831	276.498	185.182	1931.93	1849.51	1448.34	1289.93	1445.37	1412.28	2100.47	1812.48	1658.25	1465.96	1477.42	1780.94	502.444	549.345	470.942	353.872	349.486	268.763	2602.91	2361.83	2129.19	1819.84	1826.91	2049.7
18019	Heartland	H	Indiana	IN	Clark	H11	979.245	563.722	471.55	462.256	309.916	346.566	338.535	531.752	442.015	440.164	243.113	317.905	309.222	218.889	239.533	286.838	283.813	264.978	243.058	750.641	681.548	727.003	526.925	582.884	552.281	1534.58	1471.58	1409.12	816.96	1260.52	1379.69	631.692	797.466	918.268	953.728	1050.66	1084.48	2166.28	2269.05	2327.39	1770.69	2311.18	2464.17
18021	Heartland	H	Indiana	IN	Clay	H10	925.788	1121.84	1161.18	881.808	715.526	1018.93	1089.33	1115.2	1155.14	877.277	702.398	1013.7	1084.4	214.997	291.492	302.243	112.974	114.06	80.4899	1330.2	1446.63	1179.52	815.373	1127.76	1164.89	1869.98	1888.45	1490.77	1279.05	1729.74	1805.51	360.51	476.538	513.606	205.724	194.627	134.015	2230.49	2364.99	2004.38	1484.77	1924.36	1939.53
18023	Heartland	H	Indiana	IN	Clinton	H19	1043.82	1653.91	1623.12	1359.74	1532.72	1663.71	1645.53	1646.37	1616.03	1354.36	1517.41	1657.86	1640.03	511.708	538.186	529.556	611.012	627.055	759.598	2158.08	2154.22	1883.92	2128.42	2284.91	2399.62	1851.67	1874.15	1569.43	1693.17	1746.7	1999.07	575.516	624.148	613.649	681.787	660.658	925.895	2427.18	2498.3	2183.08	2374.96	2407.36	2924.97
18025	Heartland	H	Indiana	IN	Crawford	H10	814.864	159.785	101.563	83.9866	33.9419	54.6201	64.1987	157.353	99.3847	82.3942	29.0113	52.7135	62.4514	201.36	186.822	152.401	145.211	50.2452	50.7928	358.713	286.206	234.795	174.222	102.959	113.244	947.746	677.632	560.477	223.663	619.412	775.95	1212.8	1273.8	1036.69	1119.51	590.408	631.093	2160.55	1951.43	1597.16	1343.17	1209.82	1407.04
18027	Heartland	H	Indiana	IN	Daviess	H10	1135.4	1639.59	1600.59	1193.79	1152.08	1245.72	1466.02	1633.65	1595.2	1189.74	1140.32	1240.98	1461.24	1307.51	1173.37	773.779	879.07	1003.34	1057.11	2941.15	2768.57	1963.52	2019.38	2244.31	2518.35	2336.38	2302.15	1766.39	1790.15	2003.16	2165.11	1869.94	1693.37	1148.82	1380.03	1619.57	1566.31	4206.32	3995.52	2915.21	3170.18	3622.73	3731.42
18029	Heartland	H	Indiana	IN	Dearborn	H11	800.299	319.496	246.427	172.065	146.858	216.151	172.758	305.933	232.658	161.17	113.372	202.305	159.445	220.023	221.85	191.409	162.616	134.081	120.383	525.957	454.508	352.579	275.989	336.386	279.828	1230.84	1005.24	710.555	546.131	1116.5	1178.17	885.206	958.544	843.872	783.345	739.977	889.539	2116.05	1963.79	1554.43	1329.48	1856.48	2067.71
18031	Heartland	H	Indiana	IN	Decatur	H11	968.692	1800.27	1565.27	1354.84	1001.11	1108.35	1295.1	1794.41	1559.86	1350.93	989.747	1103.77	1290.61	579.467	515.437	516.923	480.155	508.457	443.422	2373.88	2075.3	1867.85	1469.9	1612.23	1734.04	2366.5	2094.22	1892.46	1307.23	1438.11	1899.71	764.21	692.009	724.136	634.176	662.473	652.693	3130.71	2786.22	2616.6	1941.41	2100.59	2552.41
18033	Heartland	H	Indiana	IN	DeKalb	H20	943.235	1105.46	696.834	647.889	913.743	832.056	884.918	1095.49	687.112	640.445	891.322	823.023	876.25	297.056	179.452	145.575	183.184	126.51	154.642	1392.55	866.564	786.02	1074.51	949.532	1030.89	1676.09	1217.02	1104.06	1357.1	1419.38	1492.87	454.492	317.846	250.955	278.911	218.177	263.464	2130.59	1534.86	1355.01	1636.01	1637.55	1756.33
18035	Heartland	H	Indiana	IN	Delaware	H20	1028.8	1183.36	1082.87	907.476	913.134	883.85	1191.35	1137.75	1042.16	878.772	831.589	853.088	1162.11	148.456	174.976	114.062	101.135	80.5456	102.05	1286.21	1217.14	992.834	932.724	933.634	1264.16	1770.91	1694.14	1400.03	1197.7	1512.04	1842.19	231.072	284.442	181.72	145.66	142.761	161.77	2001.98	1978.59	1581.75	1343.36	1654.8	2003.96
18037	Heartland	H	Indiana	IN	Dubois	H10	1117.85	1345.75	1374.34	865.243	778.877	760.39	925.683	1337.25	1366.38	859.359	761.178	753.18	918.756	2481.35	1620.58	1680.59	1728.98	2185.13	1630.68	3818.6	2986.96	2539.94	2490.16	2938.31	2549.43	2634.04	2606.49	1716.72	1495.07	1539.14	1951.78	4887.61	3091.41	3357.26	3395.98	4465.35	3464.17	7521.65	5697.89	5073.98	4891.04	6004.48	5415.95
18039	Heartland	H	Indiana	IN	Elkhart	H20	1211.04	1349.64	1178.15	876.854	1002.44	730.367	871.684	1300.46	1130.35	839.076	886.948	681.726	824.639	623.145	621.326	632.439	652.565	714.84	808.009	1923.6	1751.67	1471.52	1539.51	1396.57	1632.65	2177.97	2034.23	1567.79	1510.82	1440.25	1760.53	1043.63	1118.17	1181.7	1111.57	1510.21	1725.03	3221.6	3152.4	2749.49	2622.39	2950.46	3485.56
18041	Heartland	H	Indiana	IN	Fayette	H11	556.93	1428.8	964.409	879.262	777.582	793.784	736.963	1414.7	952.018	870.564	753.889	784.899	728.725	534.532	438.251	304.377	202.425	235.361	122.226	1949.23	1390.27	1174.94	956.313	1020.26	850.951	2110.03	1492.55	1409.02	1225.02	1425.79	1572.18	797.254	687.077	492.638	328.927	427.54	263.695	2907.28	2179.62	1901.66	1553.95	1853.33	1835.87
18043	Heartland	H	Indiana	IN	Floyd	H11	385.199	315.069	209.835	162.072	576.879	212.941	209.944	246.262	141.958	110.878	427.872	153.474	151.009	266.703	172.144	138.79	67.3271	64.8147	94.1839	512.965	314.102	249.668	495.199	218.289	245.193	1151.07	684.544	571.344	2605.35	1059.73	1174.51	1246.61	830.107	715.175	409.961	447.542	732.543	2397.68	1514.65	1286.52	3015.31	1507.27	1907.06
18045	Heartland	H	Indiana	IN	Fountain	H19	1027.76	1353.64	1236.76	1193.24	994.459	788.409	1266.12	1349.75	1233.36	1190.83	987.61	785.83	1263.73	329.127	195.815	187.673	145.823	141.48	134.594	1678.87	1429.18	1378.51	1133.43	927.311	1398.33	1722.14	1574.87	1706.7	1378.72	1223.37	1684.78	419.932	250.034	268.974	203.572	220.255	179.437	2142.07	1824.91	1975.68	1582.29	1443.62	1864.22
18047	Heartland	H	Indiana	IN	Franklin	H11	1016.05	889.716	618.221	495.559	403.787	487.403	573.452	885.37	614.257	492.488	394.39	483.581	569.881	422.339	364.593	270.694	230.735	210.504	171.553	1307.71	978.85	763.182	625.125	694.085	741.434	2054.42	1530.78	1350.5	1069.82	1422.25	1681.08	979.997	908.596	742.296	625.893	619.107	506.06	3034.41	2439.38	2092.8	1695.72	2041.35	2187.14
18049	Heartland	H	Indiana	IN	Fulton	H19	961.153	1210.1	1332.72	1096.18	1225.39	1178.09	1574.47	1205.76	1328.68	1093.13	1216.45	1174.59	1571.13	354.074	407.037	356.772	217.219	193.341	161.424	1559.83	1735.72	1449.9	1433.67	1367.93	1732.56	1592.67	1808.18	1715.71	1655.87	1681.59	2202.3	467.692	553.928	559.968	295.687	276.797	226.272	2060.36	2362.1	2275.68	1951.56	1958.39	2428.57
18051	Heartland	H	Indiana	IN	Gibson	H10	1289.98	1613.56	1672.7	1271.36	1034.5	1389.99	1439.19	1607.45	1667.34	1267.55	1023.29	1385.52	1434.91	222.205	177.617	135.296	108.45	101.977	113.424	1829.66	1844.95	1402.84	1131.74	1487.5	1548.34	2343.78	2435.95	1907.58	1711.5	2110.3	1827.32	323.99	259.496	203.611	181.387	155.321	144.442	2667.77	2695.45	2111.19	1892.89	2265.62	1971.77
18053	Heartland	H	Indiana	IN	Grant	H20	1080.79	1346.54	1249.05	980.077	1020.14	966.544	1064.06	1323.52	1228.58	965.809	980.443	951.782	1050.23	249.472	193.943	225.786	130.211	324.277	127.468	1573	1422.52	1191.59	1110.65	1276.06	1177.7	1961.67	1795.55	1448.41	1414.31	1330.41	1635.94	369.756	283.445	338.609	187.832	453.279	198.556	2331.42	2078.99	1787.02	1602.15	1783.69	1834.49
18055	Heartland	H	Indiana	IN	Greene	H10	1395.94	722.996	766.036	545.984	328.93	557.479	535.369	717.991	761.298	542.405	318.665	553.494	531.596	297.575	379.862	613.621	377.736	400.364	349.853	1015.57	1141.16	1156.03	696.401	953.858	881.449	1719.89	1757.98	1276.08	933.792	1603.07	1379.6	712.817	877.17	1443.62	1106.89	1159.56	907.937	2432.71	2635.14	2719.7	2040.68	2762.63	2287.53
18057	Heartland	H	Indiana	IN	Hamilton	H19	1044.75	1079.79	1173.1	832.18	851.25	763.012	870.015	1046.53	1132.7	792.429	691.099	680.739	777.415	196.585	188.671	136.914	79.7998	90.3472	62.112	1243.11	1321.37	929.343	770.898	771.086	839.527	1741.16	1967.84	1617.09	1389.6	1537.5	1660.07	327.069	327.778	279.396	160.454	204.055	132.632	2068.23	2295.61	1896.48	1550.06	1741.55	1792.7
18059	Heartland	H	Indiana	IN	Hancock	H11	793.496	1399.5	1292.22	1127.42	1108.59	1248.83	1445.92	1382.29	1275.32	1113.75	1063.93	1227.95	1424.65	296.618	205.79	182.878	144.707	216.161	161.233	1678.9	1481.11	1296.63	1208.63	1444.11	1585.88	1738.18	1632.49	1405.08	1369.12	1511.9	1783.91	372.988	263.424	230.715	186.217	266.145	201.892	2111.17	1895.91	1635.8	1555.34	1778.05	1985.81
18061	Heartland	H	Indiana	IN	Harrison	H10	1268.39	563.5	454.477	368.126	355.68	402.603	389.885	558.049	449.303	364.067	342.964	397.159	384.545	405.313	334.962	415.339	421.491	492.226	264.804	963.362	784.264	779.406	764.455	889.385	649.349	1438.79	1354.96	1038.74	993.192	1256.17	1417.46	1044.99	1010.14	1185.02	1220.6	1556.85	976.086	2483.78	2365.1	2223.76	2213.79	2813.02	2393.54
18063	Heartland	H	Indiana	IN	Hendricks	H10	1053.75	1107.38	1163.01	908.272	988.813	996.878	1405.16	1084.39	1139.89	888.287	913.807	960.269	1365.92	264.658	181.82	145.886	129.923	118.436	92.3259	1349.05	1321.71	1034.17	1043.73	1078.71	1458.24	1768.17	1738.53	1536.96	1434.82	1586.65	1770.46	431.542	277.307	252.42	203.999	195.692	119.67	2199.71	2015.84	1789.38	1638.82	1782.34	1890.13
18065	Heartland	H	Indiana	IN	Henry	H11	1017.68	1317.07	1403.38	1097	904.116	904.223	1086.56	1302.97	1390.68	1087.98	878.795	894.442	1076.98	341.297	294.215	223.029	185.172	197	193.873	1644.27	1684.9	1311.01	1063.97	1091.44	1270.85	1958.51	2030.24	1695.98	1409.78	1428.5	1709.34	513.006	429.521	347.665	297.056	314.627	307.707	2471.52	2459.76	2043.64	1706.84	1743.13	2017.04
18067	Heartland	H	Indiana	IN	Howard	H19	765.052	1906.55	1384.43	1345.72	1108.19	1273.51	1313.01	1865.94	1347.77	1319.06	1032.11	1244.31	1285.68	380.525	348.97	249.53	251.926	267.361	190.988	2246.47	1696.74	1568.59	1284.04	1511.67	1476.66	2506.03	1863.15	1807.88	1323.53	1551.57	1806.62	511.059	482.415	342.001	323.059	333.38	268.374	3017.09	2345.57	2149.88	1646.59	1884.95	2074.99
18069	Heartland	H	Indiana	IN	Huntington	H20	1004.61	1118.51	1040.61	974.485	1047.14	1032.93	1187.75	1109.14	1031.9	967.963	1028.28	1025.73	1181.03	297.223	336.022	204.499	163.413	268.287	228.499	1406.36	1367.92	1172.46	1191.69	1294.02	1409.53	1578.16	1506.69	1422.8	1396.66	1376.75	1698.93	422.911	490.632	300.59	221.957	360.098	328.7	2001.07	1997.33	1723.39	1618.62	1736.85	2027.63
18071	Heartland	H	Indiana	IN	Jackson	H10	1328.47	854.069	811.636	678.378	658.772	636.159	688.444	847.039	804.995	673.343	644.13	630.405	682.755	391.593	375.239	357.254	378.418	447.722	406.458	1238.63	1180.23	1030.6	1022.55	1078.13	1089.21	1652.24	1648.8	1404.29	1307.41	1250.43	1602.22	763.842	768.568	745.073	768.087	888.072	953.836	2416.08	2417.37	2149.37	2075.5	2138.5	2556.06
18073	Heartland	H	Indiana	IN	Jasper	H19	1444.95	1499.6	1404.37	1246.66	1187.67	1399.73	1394.99	1495.88	1400.85	1243.8	1178.77	1395.94	1391.32	310.242	396.908	359.485	559.12	512.058	437.163	1806.12	1797.75	1603.29	1737.89	1908	1828.48	1933.04	1812.59	1724.18	1620.78	1579.13	1935.51	400.908	513.57	498.323	768.781	579.256	608.155	2333.95	2326.16	2222.5	2389.56	2158.39	2543.67
18075	Heartland	H	Indiana	IN	Jay	H20	990.357	1028.57	969.359	814.879	929.811	926.488	911.732	1023.45	964.738	811.628	920.523	922.907	908.375	600.407	646.281	866.653	1124.73	1368.08	1634.72	1623.86	1611.02	1678.28	2045.26	2290.99	2543.1	1535.51	1447.59	1262.35	1300.97	1277.56	1422.25	900.805	969.745	1347.93	1589.59	1893.81	2559.49	2436.32	2417.33	2610.27	2890.56	3171.37	3981.73
18077	Heartland	H	Indiana	IN	Jefferson	H11	949.037	511.764	573.017	486.336	327.014	406.08	445.827	503.745	565.487	480.817	310.845	399.727	439.715	221.315	202.897	224.12	181.583	183.433	141.798	725.06	768.384	704.938	492.428	583.159	581.513	1370.72	1564.65	1400.12	1037.06	1397.66	1670.07	602.212	561.398	652.63	605.806	641.377	538.56	1972.93	2126.05	2052.75	1642.86	2039.03	2208.63
18079	Heartland	H	Indiana	IN	Jennings	H11	977.157	658.501	645.736	529.998	863.392	615.35	721.752	652.826	640.356	525.725	850.158	610.118	716.864	229.294	274.143	242.174	319.004	321.382	359.152	882.119	914.498	767.899	1169.16	931.5	1076.02	1709.38	1759.57	1388.16	1884.28	1401.43	1974.32	600.389	753.291	639.455	707.038	738.207	989.142	2309.76	2512.86	2027.62	2591.32	2139.64	2963.46
18081	Heartland	H	Indiana	IN	Johnson	H10	824.768	1119.15	1157.97	869.638	1010.55	803.544	1104.49	1081.21	1118.98	836.833	901.265	754.788	1053.99	276.68	204.83	160.627	266.188	174.615	128.421	1357.89	1323.81	997.459	1167.45	929.403	1182.41	1782.03	1842.6	1408.97	1516.91	1193.54	1632.58	456.02	337.287	270.446	448.016	276.117	198.917	2238.05	2179.88	1679.42	1964.92	1469.66	1831.49
18083	Heartland	H	Indiana	IN	Knox	H10	1371.09	1744.51	1851.23	1488.59	1444.52	1749.91	1953.1	1736.84	1844.5	1483.88	1431.56	1744.96	1948.45	303.934	276.927	252.625	171.656	264.901	251.202	2040.77	2121.43	1736.5	1603.22	2009.86	2199.65	2144.99	2240	1965.64	1778.99	1919.15	2171.84	375.356	336.305	334.643	213.316	291.345	280.002	2520.34	2576.3	2300.28	1992.31	2210.5	2451.85
18085	Heartland	H	Indiana	IN	Kosciusko	H20	1439.63	1172.21	1164.12	791.621	837.342	875.575	1057.44	1159.46	1152	782.152	808.796	864.099	1046.4	529.672	847.042	759.77	485.317	534.743	626.581	1689.13	1999.05	1541.92	1294.11	1398.84	1672.98	1808.45	1864.53	1324.03	1278.76	1405.33	1695.21	826.147	1370.94	1286.14	767.321	869.678	1015.09	2634.6	3235.47	2610.17	2046.09	2275	2710.3
18087	Heartland	H	Indiana	IN	LaGrange	H20	1000.69	1016.93	1202.3	840.121	868.793	727.186	866.418	1009.7	1195.26	834.489	851.459	720.082	859.526	897.82	734.819	730.624	653.167	891.528	1165.15	1907.51	1930.08	1565.11	1504.63	1611.61	2024.68	1614.29	1888.37	1320.78	1373.26	1400.47	1441.73	1435.43	1160.93	1156.39	1053.45	1733.92	1954.38	3049.72	3049.3	2477.16	2426.71	3134.39	3396.11
18089	Heartland	H	Indiana	IN	Lake	H19	1301.79	933.131	730.124	628.704	860.734	725.04	829.331	736.715	548.905	499.612	491.978	578.295	690.236	133.063	87.97	77.9193	56.6714	63.1745	46.0214	869.778	636.875	577.531	548.649	641.47	736.257	1768.57	1319.39	1156.81	1347.28	1532.03	1787.6	319.435	211.451	180.416	155.195	167.363	119.188	2088.01	1530.84	1337.22	1502.48	1699.39	1906.79
18091	Heartland	H	Indiana	IN	LaPorte	H19	1564.26	1047.72	1138.76	938.041	795.333	916.998	1109.85	1025.54	1118.04	923.299	753.294	900.408	1094.05	234.168	174.501	205.019	145.999	215.004	251.446	1259.71	1292.54	1128.32	899.293	1115.41	1345.49	1716.47	1752.22	1573.48	1312.73	1500.89	2020.59	391.933	273.482	349.391	254.427	358.39	464.392	2108.41	2025.7	1922.87	1567.16	1859.28	2484.98
18093	Heartland	H	Indiana	IN	Lawrence	H10	1185.4	474.548	360.72	373.096	245.224	247.439	421.664	464.97	351.714	366.353	225.691	239.792	414.458	391.526	331.319	336.745	286.423	266.391	194.991	856.496	683.032	703.099	512.114	506.182	609.449	1313.73	1087.72	1069.32	763.094	1031.66	1714.92	1106.22	1024.65	982.9	968.438	1146.1	806.821	2419.95	2112.37	2052.22	1731.53	2177.75	2521.74
18095	Heartland	H	Indiana	IN	Madison	H20	1171.03	1413.91	1281.98	1223.62	1078.52	1018.65	1193.8	1371.16	1243.25	1195.85	1000.14	988.554	1165.5	181.275	203.164	127.559	102.167	138.17	117.577	1552.43	1446.41	1323.41	1102.31	1126.72	1283.08	1926.83	1734.75	1656.94	1264.85	1401.72	1761.6	254.738	283.482	176.742	129.209	195.919	177.711	2181.57	2018.23	1833.68	1394.06	1597.64	1939.31
18097	Heartland	H	Indiana	IN	Marion	H10	1044.57	740.946	687.19	436.292	994.261	403.924	420.83	278.549	271.243	143.107	156.031	78.1397	111.797	79.0815	36.6004	35.3491	20.6641	16.1501	18.3714	357.63	307.843	178.456	176.695	94.2898	130.169	1497.73	2042.32	1532.59	2062.07	1417.08	1801.53	425.214	275.582	378.568	273.093	292.885	296.041	1922.94	2317.9	1911.16	2335.16	1709.96	2097.57
18099	Heartland	H	Indiana	IN	Marshall	H19	1164.98	1296.53	1131.79	976.445	1019.59	923.065	1392.55	1286.89	1122.76	969.775	999.904	915.117	1384.97	340.022	308.173	342.592	204.831	208.421	204.627	1626.91	1430.93	1312.37	1204.73	1123.54	1589.6	1906.91	1660.09	1578.69	1611.13	1688.9	2192.5	503.844	455.66	557.702	330.04	384.652	323.937	2410.76	2115.75	2136.39	1941.17	2073.55	2516.43
18101	Heartland	H	Indiana	IN	Martin	H10	886.425	336.202	286.29	273.408	246.93	358.122	330.527	333.806	284.234	271.941	242.84	356.533	329.035	478.381	552.496	453.793	602.961	668.75	510.347	812.187	836.73	725.733	845.801	1025.28	839.382	1770.94	1368.14	1282.34	1264.9	1940.98	1846.67	2537.96	2659.41	2139.87	3140.7	3640.69	2864.27	4308.91	4027.55	3422.21	4405.61	5581.67	4710.94
18103	Heartland	H	Indiana	IN	Miami	H19	980.514	1490.84	1449.83	1245.72	1082.05	999.198	1153.79	1480.17	1440.34	1239.68	1063.22	991.736	1146.98	441.195	390.611	403.084	314.557	316.212	275.111	1921.37	1830.95	1642.77	1377.77	1307.95	1422.09	2053.11	2057.82	1715.3	1500.09	1537.6	1758.08	611.971	558.069	557.732	443.806	490.258	421.688	2665.09	2615.89	2273.03	1943.9	2027.86	2179.77
18105	Heartland	H	Indiana	IN	Monroe	H10	1056.47	206.597	172.061	180.044	190.909	159.109	164.853	170.517	136.496	152.976	109.834	124.257	128.93	164.606	135.151	158.268	140.256	41.9105	43.8356	335.124	271.647	311.244	250.09	166.168	172.766	1070.67	1038.12	1102.77	849.454	1197.17	1219.82	1033.55	1027.9	1140.92	1084.73	403.792	414.733	2104.22	2066.02	2243.7	1934.19	1600.96	1634.56
18107	Heartland	H	Indiana	IN	Montgomery	H19	1311.52	1586.2	1417.98	1037.89	1019.35	1280.55	1495.17	1579.72	1411.95	1033.36	1006.1	1275.34	1490.2	429.908	343.754	246.615	258.671	366.706	346.264	2009.63	1755.71	1279.98	1264.77	1642.04	1836.47	2007.75	1783.03	1372.66	1326.52	1524.32	1825	546.392	434.097	327.589	341.049	438.298	424.057	2554.14	2217.13	1700.25	1667.56	1962.62	2249.05
18109	Heartland	H	Indiana	IN	Morgan	H10	1062.26	756.666	816.048	595.764	536.199	513.917	786.747	741.168	800.829	583.642	499.32	499.282	772.588	230.617	179.822	129.37	103.488	133.047	86.6175	971.786	980.65	713.012	602.809	632.329	859.205	1665.7	1834.48	1380.53	1472.72	1409.43	1776.17	518.289	411.922	306.006	305.234	375.581	199.133	2183.99	2246.4	1686.53	1777.96	1785.01	1975.3
18111	Heartland	H	Indiana	IN	Newton	H19	1045.23	1563.18	1263.27	1133.67	1035.25	1033.38	1407.45	1560.61	1260.88	1131.87	1030.2	1031.41	1405.64	259.816	246.874	247.547	374.664	393.945	484.998	1820.42	1507.75	1379.42	1404.87	1425.35	1890.63	1922.14	1692.28	1516.29	1578.36	1511.15	2083.18	320.006	331.34	331.62	574.02	577.183	718.774	2242.15	2023.62	1847.91	2152.38	2088.33	2801.95
18113	Heartland	H	Indiana	IN	Noble	H20	1084.26	863.493	860.222	797.686	835.158	655.976	913.244	854.279	851.391	790.493	812.699	647.118	904.831	340.713	346.051	295.896	238.593	261.224	631.403	1194.99	1197.44	1086.39	1051.29	908.342	1536.23	1392.56	1479.2	1440.63	1489.11	1332.17	1614.89	555.396	601.224	539.252	437.173	537.762	1126.89	1947.95	2080.42	1979.88	1926.28	1869.93	2741.79
18115	Heartland	H	Indiana	IN	Ohio	H11	226.898	396.808	288.769	213.038	121.234	102.599	256.889	391.224	283.705	209.316	110.059	98.001	252.458	313.807	304.7	293.851	197.016	77.4186	75.4287	705.031	588.405	503.167	307.074	175.42	327.887	1180.7	887.154	735.839	447.998	538.273	1348.97	947.058	952.808	1033.01	801.963	425.224	403.042	2127.76	1839.96	1768.85	1249.96	963.497	1752.01
18117	Heartland	H	Indiana	IN	Orange	H10	1047.95	500.779	358.591	268.923	238.62	351.864	365.564	496.891	355.133	266.38	231.146	348.875	362.758	264.112	233.873	310.651	285.282	270.495	299.362	761.003	589.006	577.031	516.428	619.371	662.12	1785.1	1228.75	885.37	913.554	1536.1	1651.73	948.831	809.191	1032.51	1127.51	1190.99	1363.07	2733.93	2037.94	1917.88	2041.07	2727.09	3014.81
18119	Heartland	H	Indiana	IN	Owen	H10	1003.11	443.073	521.88	286.447	268.074	244.479	373.691	439.573	518.213	283.396	258.738	240.902	370.391	181.873	208.131	181.238	129.373	102.42	75.4078	621.446	726.344	464.634	388.111	343.322	445.799	1465.17	1793.54	1003.21	1038.45	1115.93	1469.62	606.212	720.342	641.571	519.239	474.44	299.2	2071.38	2513.88	1644.78	1557.69	1590.37	1768.82
18121	Heartland	H	Indiana	IN	Parke	H10	1170.94	838.056	912.984	801.104	595.443	698.643	745.929	835.393	910.539	799.242	589.893	696.458	743.909	244.394	144.717	154.555	131.005	122.55	100.791	1079.79	1055.26	953.797	720.898	819.007	844.7	1712.62	1897.25	1582.59	1384.6	1530.73	1780.22	501.028	301.539	306.037	307.494	269.35	241.2	2213.65	2198.79	1888.63	1692.09	1800.08	2021.42
18123	Heartland	H	Indiana	IN	Perry	H10	1013.25	306.311	222.35	206.022	175.448	212.519	198.471	302.046	218.601	203.339	167.918	209.496	195.586	187.393	185.174	219.817	181.339	192.999	153.523	489.439	403.775	423.157	349.257	402.495	349.11	1439.42	1231.09	1152.19	1076.6	1458.54	1595.55	893.039	1042.84	1245.56	1162.64	1343.68	1252.41	2332.46	2273.93	2397.75	2239.24	2802.22	2847.96
18125	Heartland	H	Indiana	IN	Pike	H10	883.362	856.511	783.019	685.932	395.263	519.253	579.087	853.501	780.437	684.047	389.74	517.093	577.091	227.244	218.778	183.809	169.437	146.003	198.186	1080.74	999.215	867.856	559.177	663.096	775.277	2255.59	2423.52	2129.34	1339.89	1919.18	1936.65	600.549	679.379	572.173	582.511	541.887	665.088	2856.14	3102.9	2701.52	1922.4	2461.07	2601.74
18127	Heartland	H	Indiana	IN	Porter	H19	1090.57	1095.21	845.994	704.709	757.649	631.531	895.348	1051.77	802.675	671.41	656.567	588.513	852.937	170.35	98.1346	83.452	83.7628	56.0996	68.0151	1222.12	900.81	754.862	740.33	644.613	920.952	1925.91	1641.88	1473.82	1328.03	1495.35	2101.04	311.93	200.735	183.187	169.427	142.544	167.542	2237.84	1842.61	1657.01	1497.46	1637.9	2268.59
18129	Heartland	H	Indiana	IN	Posey	H10	1078.8	1521.88	1769.05	1340.88	1250.17	1421.8	1601.01	1516.07	1763.8	1337.04	1239.18	1417.67	1597.22	164.902	154.769	130.589	74.8303	86.0205	110.669	1680.97	1918.57	1467.63	1314.01	1503.69	1707.89	2115.06	2381.88	1979	1895.69	2023.24	1974.33	230.055	209.005	193.29	114.475	122.765	136.799	2345.12	2590.89	2172.29	2010.17	2146	2111.13
18131	Heartland	H	Indiana	IN	Pulaski	H19	1124.68	1446.6	1487.91	1135.58	1144.81	1303.16	1488.2	1444.42	1485.88	1134.09	1140.53	1301.48	1486.7	276.268	318.168	345.174	374.53	437.53	491.818	1720.69	1804.05	1479.26	1515.06	1739.01	1978.52	1848.28	1864.56	1456.89	1538.47	1696.08	2096.11	353.513	399.254	443.423	505.208	570.187	693.419	2201.8	2263.81	1900.31	2043.68	2266.27	2789.53
18133	Heartland	H	Indiana	IN	Putnam	H10	1250.13	951.72	898.062	748.746	737.67	696.323	852.479	946.063	892.535	744.372	724.178	690.767	847.306	345.08	247.782	199.391	176.097	178.032	149.837	1291.14	1140.32	943.763	900.276	868.799	997.142	1856.33	1710.68	1503.72	1550.25	1634.06	1677.46	677.103	474.912	402.794	376.973	421.147	296.64	2533.43	2185.59	1906.52	1927.23	2055.2	1974.1
18135	Heartland	H	Indiana	IN	Randolph	H20	1168.68	1407.14	1402.9	1048.76	1253.11	1091.76	1392.88	1401.46	1397.96	1045.2	1243.18	1088.04	1389.41	323.081	370.172	324.99	500.529	476.475	543.694	1724.54	1768.13	1370.19	1743.71	1564.52	1933.11	1862.32	1889.64	1494.13	1515.19	1492.48	1852.51	429.322	500.367	464.579	610.047	653.584	724.909	2291.64	2390.01	1958.71	2125.23	2146.06	2577.42
18137	Heartland	H	Indiana	IN	Ripley	H11	1153.38	868.033	859.148	629.349	565.6	674.703	838.97	863.198	854.583	625.959	555.28	670.512	834.969	307.271	289.96	295.536	206.104	172.737	170.004	1170.47	1144.54	921.494	761.384	843.249	1004.97	1885.36	1985.8	1441.12	1192.01	1580.72	1918.03	671.13	673.78	680.402	442.441	407.222	390.521	2556.49	2659.58	2121.53	1634.45	1987.94	2308.55
18139	Heartland	H	Indiana	IN	Rush	H11	1060.91	1782.13	1856.3	1337.2	1182.96	1220.14	1233.77	1778.44	1852.92	1334.79	1176.29	1217.59	1231.47	496.488	420.73	385.324	299.225	374.973	361.68	2274.93	2273.65	1720.12	1475.52	1592.57	1593.15	2184.25	2298.19	1688.62	1504.98	1583.47	1710.93	609.779	521.835	487.466	382.836	487.65	502.498	2794.03	2820.03	2176.08	1887.82	2071.12	2213.43
18141	Heartland	H	Indiana	IN	St. Joseph	H19	1197.7	1110.93	1012.83	855.08	824.668	969.198	1108.83	1018.73	925.642	790.086	637.04	895.933	1039.19	204.884	238.29	201.162	264.164	296.066	305.048	1223.61	1163.93	991.248	901.204	1192	1344.24	1928.28	1743.28	1674.28	1268.35	1620.81	2256.4	387.81	448.777	426.284	525.952	535.604	662.351	2316.09	2192.06	2100.56	1794.3	2156.41	2918.75
18143	Heartland	H	Indiana	IN	Scott	H11	498.258	611.062	564.836	473.853	407.871	729.722	689.075	599.098	553.826	465.624	382.908	719.604	679.628	208.581	196.444	71.1026	109.884	86.2464	80.5653	807.679	750.27	536.726	492.791	805.85	760.193	1616.74	1487.33	1385.95	891.181	1836.9	2180.46	562.882	527.561	211.641	255.744	220.157	258.479	2179.62	2014.89	1597.59	1146.92	2057.06	2438.94
18145	Heartland	H	Indiana	IN	Shelby	H11	1068.45	1475.33	1553.36	1107.21	829.965	949.924	1293.23	1465.06	1543.79	1100.08	809.15	941.711	1285.34	231.115	220.037	175.488	102.837	151.701	147.98	1696.18	1763.83	1275.57	911.987	1093.41	1433.32	1924.82	2015.29	1564.86	1154.49	1281.72	1538.5	303.642	287.239	249.63	146.727	206.474	177.127	2228.46	2302.53	1814.49	1301.21	1488.19	1715.63
18147	Heartland	H	Indiana	IN	Spencer	H10	1051.19	1018.34	993.63	881.641	607.222	733.55	877.128	1014.17	989.901	878.911	599.285	730.345	874.112	481.791	499.83	473.14	469.036	357.873	628.665	1495.96	1489.73	1352.05	1068.32	1088.22	1502.78	1870.29	1802.56	1605.49	1249.91	1711.96	1713.52	888.496	910.164	864.278	978.25	838.867	1232.37	2758.79	2712.72	2469.77	2228.16	2550.82	2945.88
18149	Heartland	H	Indiana	IN	Starke	H19	809.092	1263.41	1059.11	862.193	844.152	1079.95	1116.42	1256.68	1052.83	857.48	830.867	1074.81	1111.57	174.254	79.4703	102.143	128.449	108.047	117.157	1430.94	1132.3	959.623	959.316	1182.86	1228.73	2098.54	1780.59	1471.63	1429.57	1618.61	1926.35	290.987	134.403	175.299	221.006	162.713	203.034	2389.53	1914.99	1646.92	1650.58	1781.33	2129.38
18151	Heartland	H	Indiana	IN	Steuben	H20	835.513	772.166	777.824	434.016	526.863	434.424	530.876	763.845	769.626	427.348	506.507	426.356	523.172	271.972	188.14	177.005	127.886	161.861	147.571	1035.82	957.767	604.354	634.393	588.217	670.743	1480.59	1604.31	889.257	1161.76	1031.33	1276.82	527.172	392.184	368.326	293.328	391.534	360.152	2007.76	1996.49	1257.58	1455.09	1422.87	1636.97
18153	Heartland	H	Indiana	IN	Sullivan	H10	1174.95	1274.1	1063.71	1026.21	727.126	1005.91	1057.13	1270.54	1060.6	1023.63	719.653	1003.04	1054.47	164.945	100.855	128.918	88.9225	81.3053	172.952	1435.48	1161.46	1152.55	808.575	1084.35	1227.42	2282.44	1949.33	1924.76	1362.15	1844.88	2041.01	296.313	185.366	242.407	168.311	149.544	334.763	2578.75	2134.7	2167.17	1530.46	1994.43	2375.77
18155	Heartland	H	Indiana	IN	Switzerland	H11	581.464	299.938	414.39	248.169	186.039	223.884	267.804	297.344	411.88	246.213	179.518	221.158	265.171	285.982	263.16	267.474	190.162	151.39	144.336	583.327	675.039	513.687	369.68	372.547	409.507	1032.16	1451.91	1042.66	804.418	1250.95	1470.66	992.722	927.663	1132.7	852.113	856.314	800.502	2024.88	2379.58	2175.36	1656.53	2107.26	2271.17
18157	Heartland	H	Indiana	IN	Tippecanoe	H19	1303.12	1293.76	1259.62	1053.75	1024.16	983.588	1162.73	1258.21	1224.87	1026.91	942.32	947.965	1125.85	328.886	380.38	375.019	174.679	146.37	150.129	1587.1	1605.25	1401.93	1117	1094.34	1275.98	1827.71	1669.25	1497.58	1514.26	1527.83	1797.21	477.75	518.38	546.903	280.701	235.905	239.654	2305.46	2187.63	2044.48	1794.96	1763.74	2036.87
18159	Heartland	H	Indiana	IN	Tipton	H19	671.69	1951.9	1758.74	1512.49	1133.07	1418.44	1597.59	1946.07	1753.57	1508.77	1122.28	1414.34	1593.86	345.844	416.863	377.384	504.347	458.804	618.957	2291.91	2170.43	1886.15	1626.63	1873.14	2212.81	2153.68	1942.56	1696.21	1303.32	1472.7	1907.94	382.74	461.791	424.27	585.709	477.738	740.928	2536.42	2404.36	2120.48	1889.03	1950.44	2648.87
18161	Heartland	H	Indiana	IN	Union	H11	428.945	1456.15	1318.91	1000.43	1095.43	982.835	1142.09	1452.68	1315.68	998.089	1088.67	980.16	1139.61	417.85	362.328	361.144	245.037	182.187	142.295	1870.53	1678.01	1359.23	1333.7	1162.35	1281.9	2121.7	2031.57	1533.93	1596	1629.9	1890.57	610.288	559.478	555.029	359.229	302.957	236.062	2731.98	2591.05	2088.96	1955.23	1932.86	2126.63
18163	Heartland	H	Indiana	IN	Vanderburgh	H10	617.459	1295.21	1105.5	891.219	832.849	874.828	983.813	1161.39	983.499	802.932	577.8	772.172	884.348	128.588	101.296	167.239	78.1835	69.7655	240.755	1289.97	1084.79	970.171	655.983	841.937	1125.1	2253.67	2012.06	1841.36	1158.95	1752.14	1912.08	249.524	207.234	383.529	156.821	158.306	520.544	2503.19	2219.3	2224.89	1315.77	1910.45	2432.62
18165	Heartland	H	Indiana	IN	Vermillion	H10	672.784	1015.65	847.974	864.179	639.316	945.554	966.135	1009.4	842.607	860.313	628.523	941.358	962.34	247.355	150.88	139.923	108.974	138.36	180.4	1256.75	993.487	1000.24	737.497	1079.72	1142.74	1548.47	1375.84	1415.72	1086.28	1386.35	1595.59	379.456	246.362	230.255	188.34	203.764	299.109	1927.93	1622.2	1645.98	1274.62	1590.11	1894.69
18167	Heartland	H	Indiana	IN	Vigo	H10	1067.23	759.584	787.158	556.507	487.068	746.132	647.429	722.22	753.643	533.059	421.493	720.121	622.26	88.279	85.9127	71.7893	68.7666	89.6463	40.1428	810.499	839.555	604.849	490.26	809.767	662.402	1518.21	1559.86	1419.8	1063.03	1842.97	1619.23	185.575	177.818	191.211	173.433	229.427	104.459	1703.79	1737.68	1611.01	1236.46	2072.4	1723.69
18169	Heartland	H	Indiana	IN	Wabash	H20	1089.96	1208.8	1247.78	844.065	764.916	959.252	1015.88	1200.33	1240.25	838.712	749.951	953.682	1010.79	561.113	719.663	480.663	523.337	437.538	710.673	1761.44	1959.91	1319.37	1273.29	1391.22	1721.46	1834.13	1914.99	1383.93	1064.57	1423.53	1574.41	857.394	1111.19	793.126	742.883	653.099	1106.95	2691.53	3026.17	2177.06	1807.45	2076.63	2681.36
18171	Heartland	H	Indiana	IN	Warren	H19	953.609	1264.29	1244.5	859.456	840.208	1036.77	1085.8	1262.75	1243.14	858.491	837.283	1035.64	1084.76	204.998	123.846	273.891	166.946	184.366	142.232	1467.75	1366.99	1132.38	1004.23	1220	1226.99	1656.79	1615.76	1246.84	1299.65	1365.78	1633.35	268.966	160.967	397.79	259.137	243.14	214.163	1925.76	1776.73	1644.63	1558.79	1608.92	1847.51
18173	Heartland	H	Indiana	IN	Warrick	H10	1018.98	662.582	708.891	749.594	514.832	622.113	601.85	649.947	696.948	740.211	486.055	609.704	589.361	138.805	86.1451	77.6525	74.1097	76.9725	69.4911	788.752	783.093	817.863	560.165	686.677	658.852	1948.3	2173.82	2303.82	1626.96	1726.23	1675.58	416.087	268.691	241.684	248.065	217.929	197.567	2364.39	2442.51	2545.5	1875.02	1944.16	1873.15
18175	Heartland	H	Indiana	IN	Washington	H10	1340.49	761.016	577.082	397.125	464.753	612.79	642.959	757.21	573.505	394.317	456.163	609.364	639.756	536.679	555.645	471.629	487.021	670.996	710.278	1293.89	1129.15	865.946	943.183	1280.36	1350.03	1882.57	1486.85	1042.6	1224.92	1464.08	1484.33	1334.29	1440.55	1247.02	1307.79	1612.16	1647.95	3216.85	2927.4	2289.62	2532.71	3076.25	3132.28
18177	Heartland	H	Indiana	IN	Wayne	H11	1047.12	1209.97	999.819	770.385	1100.27	826.502	891.212	1187.11	979.427	756.049	1060.3	811.304	877.088	456.781	326.834	267.355	223.627	217.15	178.157	1643.89	1306.26	1023.4	1283.93	1028.45	1055.24	1894.7	1591.63	1373.52	1926.31	1520.73	1821.37	729.05	531.124	485.706	406.276	407.033	369.963	2623.75	2122.75	1859.23	2332.58	1927.77	2191.34
18179	Heartland	H	Indiana	IN	Wells	H20	954.615	1512.75	1336.95	1213.3	1253.87	1274.58	1495.06	1506.05	1330.77	1208.71	1240.47	1269.35	1490.13	306.034	251.142	251.7	420.554	469.299	371.217	1812.08	1581.92	1460.41	1661.03	1738.65	1861.34	1872.71	1705.21	1566.02	1386.79	1626.17	1859.47	380.541	321.805	326.105	470.158	601.22	463.227	2253.25	2027.01	1892.12	1856.94	2227.39	2322.7
18181	Heartland	H	Indiana	IN	White	H19	1322.02	1650.63	1603.61	1213.52	1238.59	1568.07	1804.29	1646.84	1600.05	1210.85	1230.83	1565.13	1801.55	368.573	392.075	356.479	488.78	630.955	697.57	2015.41	1992.13	1567.33	1719.61	2196.09	2499.12	2013.99	1977.4	1563.34	1548.91	1698.37	2198.23	450.744	484.541	460.253	615.094	684.668	851.17	2464.73	2461.94	2023.6	2164	2383.04	3049.41
18183	Heartland	H	Indiana	IN	Whitley	H20	876.089	1195.43	997.364	827.496	1022.18	758.294	1021	1187.4	989.702	821.743	1004.67	751.041	1013.99	340.343	347.089	368.865	420.782	387.435	421.069	1527.75	1336.79	1190.61	1425.45	1138.48	1435.06	1810.67	1515.78	1281.01	1446.52	1374.08	1824.92	518.986	531.584	575.02	605.84	708.841	757.811	2329.65	2047.36	1856.03	2052.36	2082.93	2582.73
19001	Heartland	H	Iowa	IA	Adair	H15	1479.91	695.887	676.736	672.623	650.899	661.741	798.188	694.476	674.838	670.813	648.358	659.519	795.45	707.24	634.367	636.904	715.088	680.826	501.478	1401.72	1309.21	1307.72	1363.45	1340.35	1296.93	852.256	900.754	865.106	772.133	989.847	1156.44	867.921	846.735	821.376	851.603	1021.83	729.058	1720.18	1747.49	1686.48	1623.74	2011.67	1885.5
19003	Heartland	H	Iowa	IA	Adams	H15	1099.24	507.022	518.56	494.462	441.527	481.16	529.668	505.931	517.262	493.261	439.839	479.717	527.946	643.045	600.078	552.922	340.233	369.061	381.685	1148.98	1117.34	1046.18	780.072	848.779	909.632	721.004	744.562	725.614	655.408	776.527	864.655	916.406	863.77	813.38	506.985	597.407	625.113	1637.41	1608.33	1538.99	1162.39	1373.93	1489.77
19005	Heartland	H	Iowa	IA	Allamakee	H26	1703.26	437.947	467.892	375.161	441.472	440.43	637.378	435.684	464.809	372.056	437.015	436.396	632.161	716.47	704.937	567.653	601.246	548.342	781.281	1152.15	1169.75	939.709	1038.26	984.738	1413.44	933.938	987.662	870.954	959.984	1117.37	1432.36	1535.83	1497.9	1328.83	1320.75	1404.01	1770.24	2469.77	2485.57	2199.78	2280.73	2521.38	3202.61
19007	Heartland	H	Iowa	IA	Appanoose	H16	1334.62	309.604	374.449	272.971	386.694	323.71	356.18	306.511	370.316	269.015	381.053	318.78	349.975	564.031	507.657	530.18	464.549	533.928	292.279	870.542	877.973	799.195	845.602	852.708	642.254	569.714	678.697	505.43	787.155	872.88	1031.98	1048.37	930.408	996.111	959.635	1461.99	861.846	1618.08	1609.11	1501.54	1746.79	2334.87	1893.82
19009	Heartland	H	Iowa	IA	Audubon	H15	1146.26	873.238	899.635	953.122	609.583	876.979	1231.59	871.55	897.509	951.135	606.866	874.698	1228.82	709.873	661.176	683.847	881.32	916.199	1077.63	1581.42	1558.68	1634.98	1488.19	1790.9	2306.45	1045.35	1058.6	1086.3	735.578	1010.54	1381.64	851.433	779.852	781.025	1068.24	1058.49	1211.65	1896.78	1838.46	1867.32	1803.82	2069.03	2593.29
19011	Heartland	H	Iowa	IA	Benton	H25	1864.29	1018.37	1021.7	1056.35	911.438	1133.14	1382.51	1014.75	1016.61	1050.9	902.882	1125.33	1372.4	629.471	580.63	456.319	506.858	727.252	587.751	1644.23	1597.24	1507.22	1409.74	1852.59	1960.15	1241.57	1206.65	1288.49	1161.49	1455.18	1656.11	770.171	689.17	559.487	652.035	940.419	709.251	2011.74	1895.82	1847.98	1813.52	2395.6	2365.36
19013	Heartland	H	Iowa	IA	Black Hawk	H25	1480.01	924.011	1164.54	1002.73	932.86	1110.59	1524.53	878.48	1100.76	939.889	841.392	1027.39	1411.31	411.141	362.919	414.25	308.021	297.557	388.646	1289.62	1463.68	1354.14	1149.41	1324.95	1799.96	1150.91	1452.05	1304.9	1218.29	1427.4	1885.02	538.643	478.739	575.127	445.999	413.407	519.094	1689.56	1930.78	1880.03	1664.29	1840.8	2404.11
19015	Heartland	H	Iowa	IA	Boone	H25	1483.6	869.374	877.012	983.814	1111.59	1302.03	1455.05	863.658	869.154	975.858	1099.92	1291.27	1441.19	331.374	347.572	370.548	382.215	528.896	355.872	1195.03	1216.73	1346.41	1482.14	1820.16	1797.07	1045.97	1059	1202.59	1435.65	1568.83	1865.3	401.324	423.489	456.64	498.878	642.585	460.597	1447.29	1482.49	1659.23	1934.53	2211.41	2325.9
19017	Heartland	H	Iowa	IA	Bremer	H25	1137.07	1020.96	1177.51	1074.31	1007.03	1359.61	1856.15	1013.88	1167.66	1064.58	992.727	1346.11	1838.25	506.683	522.532	474.774	586.096	375.001	483.386	1520.57	1690.19	1539.35	1578.82	1721.11	2321.64	1347.01	1523.88	1420.76	1206.69	1696.15	2129.55	673.16	681.943	633.625	712.414	472.518	559.985	2020.17	2205.82	2054.39	1919.1	2168.67	2689.53
19019	Heartland	H	Iowa	IA	Buchanan	H26	1484.66	1167.92	1218.42	1080.42	864.683	1539.49	1843.72	1163.46	1212.26	1074.37	856.004	1531.53	1833.38	542.63	474.545	527.979	442.004	599.389	618.654	1706.09	1686.81	1602.35	1298.01	2130.92	2452.03	1388.61	1459.5	1297.59	1008.76	1698.53	2112.05	647.637	571.329	637.676	520.88	664.748	712.687	2036.25	2030.83	1935.27	1529.64	2363.28	2824.73
19021	Heartland	H	Iowa	IA	Buena Vista	H24	1496.41	875.166	1018.03	1042.3	983.053	1279.88	1427.98	870.947	1012.19	1036.55	974.763	1272.62	1418	796.197	909.78	960.527	1255.52	1593.66	1545.38	1667.14	1921.97	1997.08	2230.29	2866.28	2963.37	973.113	1189.74	1174.23	1144.04	1401.48	1570.1	889.594	1069.36	1088.1	1473.56	1755.04	1711.15	1862.71	2259.1	2262.33	2617.6	3156.52	3281.25
19023	Heartland	H	Iowa	IA	Butler	H25	1507.4	957.739	858.059	1011.66	895.567	1260.02	1482.97	954.631	853.905	1007.69	890.038	1255.02	1476.42	496.252	513.043	462.749	397.532	536.287	558.914	1450.88	1366.95	1470.44	1287.57	1791.31	2035.33	1202.86	1116.13	1273.89	1121.03	1362.03	1662.13	625.291	670.592	584.994	500.701	582.013	629.22	1828.15	1786.72	1858.88	1621.73	1944.04	2291.35
19025	Heartland	H	Iowa	IA	Calhoun	H24	1479.99	859.575	1104.31	1161.22	1104.95	1412.52	1576.37	857.441	1101.47	1158.5	1101.28	1409.5	1572.44	356.333	371.503	457.254	464.607	673.91	484.578	1213.77	1472.98	1615.75	1565.89	2083.41	2057.02	969.792	1237.61	1336.37	1257.59	1518.43	1704.25	403.024	417.419	527.457	530.549	725.992	525.198	1372.82	1655.03	1863.82	1788.14	2244.43	2229.45
19027	Heartland	H	Iowa	IA	Carroll	H24	1480.43	911.86	983.515	1058.37	964.052	1178.17	1596.68	907.105	977.124	1052.06	955.142	1170.29	1586.49	971.594	985.179	985.713	1217.4	1497.8	1239.6	1878.7	1962.3	2037.78	2172.54	2668.09	2826.1	985.718	1075.6	1188.27	1054.73	1298.89	1769.01	1055.8	1084.47	1113.33	1344.34	1662.4	1382.22	2041.51	2160.08	2301.6	2399.07	2961.28	3151.23
19029	Heartland	H	Iowa	IA	Cass	H15	1460.06	676.902	837.898	685.406	718.373	745.996	764.396	673.815	833.805	681.476	712.95	741.222	758.304	580.784	655.724	586.507	610.044	655.447	544.232	1254.6	1489.53	1267.98	1322.99	1396.67	1302.54	834.012	985.327	854.273	869.494	1012.56	1136.48	718.863	774.884	735.225	743.992	895.381	815.651	1552.87	1760.21	1589.5	1613.49	1907.94	1952.14
19031	Heartland	H	Iowa	IA	Cedar	H17	1508.15	976.377	1076.62	1010.92	1001.3	1409.84	1343.21	972.89	1071.77	1006.06	994.177	1403.34	1334.63	575.099	523.236	436.598	380.942	417.904	405.519	1547.99	1595	1442.66	1375.12	1821.24	1740.15	1196.42	1313.43	1283.13	1243.56	1745.11	1804.47	707.236	641.216	556.835	476.5	519.682	548.276	1903.66	1954.65	1839.97	1720.06	2264.79	2352.75
19033	Heartland	H	Iowa	IA	Cerro Gordo	H25	1498.41	890.23	1029.41	1072.71	975.548	1510.8	1493.26	877.36	1011.96	1055.73	951.865	1490.04	1466.64	286.086	239.112	232.711	396.342	505.407	321.479	1163.45	1251.07	1288.45	1348.21	1995.45	1788.12	1093.34	1288.06	1388.46	1162.77	1725.88	1773.06	356.511	304.35	306.053	484.16	585.399	388.645	1449.85	1592.41	1694.52	1646.93	2311.28	2161.71
19035	Heartland	H	Iowa	IA	Cherokee	H24	1493.25	746.674	863.229	909.335	884.783	962.685	1200.3	743.903	859.619	906.013	880.253	958.823	1195.33	688.309	628.249	680.681	711.403	910.569	887.646	1432.21	1487.87	1586.69	1591.66	1869.39	2082.97	938.334	1065.81	1165.45	1120.75	1284.07	1518.73	868.21	778.945	875.596	905.768	1219.45	1127.8	1806.54	1844.76	2041.05	2026.52	2503.52	2646.53
19037	Heartland	H	Iowa	IA	Chickasaw	H25	1313.34	1015.26	1004.25	954.902	955.287	1200	1565.22	1012.21	1000.28	951.017	949.793	1195.24	1559.16	539.434	514.37	517.113	496.704	676.604	624.991	1551.65	1514.65	1468.13	1446.5	1871.85	2184.15	1335.36	1318.5	1271.49	1276.31	1488.93	1865.35	711.646	678.007	691.366	667.46	842.855	747.728	2047	1996.51	1962.85	1943.77	2331.78	2613.08
19039	Heartland	H	Iowa	IA	Clarke	H16	1108.19	394.443	263.469	262.358	269.003	224.877	385.646	392.457	260.691	259.559	264.598	220.943	380.319	588.218	560.73	636.935	375.365	491.5	447.437	980.675	821.421	896.494	639.963	712.443	827.755	650.528	413.475	469.672	505.682	573.458	1052.58	975.018	889.359	1152.53	717.372	1275.69	1238.33	1625.55	1302.83	1622.2	1223.05	1849.15	2290.91
19041	Heartland	H	Iowa	IA	Clay	H24	1482.73	772.573	798.425	909.777	914.101	1206.54	1340.25	769.052	793.446	904.966	907.367	1200.63	1332.61	383.394	362.848	410.798	690.27	779.975	702.897	1152.45	1156.29	1315.76	1597.64	1980.61	2035.5	977.951	1010.51	1261.19	1168.38	1443.37	1669.46	487.536	462.114	572.501	888.831	937.662	880.574	1465.49	1472.63	1833.69	2057.21	2381.03	2550.04
19043	Heartland	H	Iowa	IA	Clayton	H26	2052.8	735.202	748.994	696.004	668.29	752.168	1081.51	732.526	745.481	692.55	663.443	747.833	1075.98	897.028	870.902	743.188	716.777	652.752	688.933	1629.55	1616.38	1435.74	1380.22	1400.58	1764.91	1124.44	1126.77	1042.08	1068.52	1281.14	1871.33	1376.95	1316.35	1118.28	1154.41	1118.26	1198.18	2501.39	2443.12	2160.36	2222.93	2399.4	3069.51
19045	Heartland	H	Iowa	IA	Clinton	H17	1833.5	1053.67	1050.75	1031.67	1023.75	1378.04	1628.38	1042.6	1035.73	1017.31	1003.29	1359.76	1604.85	551.356	536.285	473.699	388.95	429.63	490.462	1593.95	1572.02	1491.01	1392.24	1789.39	2095.31	1401.52	1423.14	1416.65	1316.71	1732.49	1954.2	741.167	736.878	659.643	510.454	547.396	597.228	2142.69	2160.02	2076.29	1827.17	2279.88	2551.43
19047	Heartland	H	Iowa	IA	Crawford	H24	1849.88	742.739	940.146	974.838	840.623	1164.32	1612.08	740.039	936.678	971.441	835.613	1159.83	1606.02	642.425	597.746	633.755	690.825	583.765	628.695	1382.46	1534.42	1605.2	1526.44	1743.59	2234.71	941.434	1179.32	1185.3	967.181	1378.09	1813.96	817.255	752.592	773.276	799.596	693.624	710.097	1758.69	1931.92	1958.58	1766.78	2071.72	2524.06
19049	Heartland	H	Iowa	IA	Dallas	H15	1532.2	705.212	787.084	805.222	820.226	917.099	1222.52	698.672	777.099	793.224	797.528	887.864	1173.03	295.287	275.33	274.313	306.631	332.625	354.883	993.959	1052.43	1067.54	1104.16	1220.49	1527.92	916.754	1054.62	1044.01	1117.53	1274.93	1640.4	387.457	373.657	361.04	429.664	477.634	496.279	1304.21	1428.28	1405.05	1547.19	1752.57	2136.68
19051	Heartland	H	Iowa	IA	Davis	H16	1307.25	435.031	344.466	361.344	487.493	408.666	553.959	433.372	342.277	359.155	484.251	405.703	550.057	530.887	557.38	649.719	607.094	519.045	473.705	964.259	899.657	1008.87	1091.34	924.748	1023.76	754.065	569.242	614.228	764.997	1000.29	1314.55	923.74	926.981	1111.15	959.059	1279.74	1132.08	1677.8	1496.22	1725.38	1724.06	2280.02	2446.63
19053	Heartland	H	Iowa	IA	Decatur	H16	1385.12	361.908	233.793	264.469	326.144	312.44	395.777	360.368	231.795	262.463	323.129	309.736	392.415	569.375	533.091	596.763	573.876	442.657	538.428	929.743	764.886	859.226	897.004	752.393	930.843	693.577	458.287	525.968	642.73	908.2	1057.64	1095.84	1053.99	1195.89	1141.49	1297.95	1451.17	1789.42	1512.27	1721.86	1784.22	2206.15	2508.81
19055	Heartland	H	Iowa	IA	Delaware	H26	1500.15	1188.72	1087.72	1116.74	1042.04	1239.07	1830.54	1185.09	1082.63	1111.74	1034.8	1232.68	1822.4	1144.76	1130	1057.82	894.634	1132.1	1101.94	2329.85	2212.64	2169.57	1929.44	2364.79	2924.34	1431.45	1354.38	1435.99	1278.11	1570.31	2103.48	1382.73	1413.63	1366.34	1104.98	1442.18	1271.9	2814.18	2768.01	2802.34	2383.09	3012.5	3375.38
19057	Heartland	H	Iowa	IA	Des Moines	H17	1114.93	709.286	758.9	906.076	761.507	881.018	836.002	692.662	736.123	884.172	730.936	854.27	800.878	319.207	274.125	340.043	172.129	164.908	197.484	1011.87	1010.25	1224.21	903.065	1019.18	998.362	1102.92	1255.34	1563.68	1320.83	1497.74	1603.82	508.273	467.476	601.374	311.043	289.123	395.475	1611.2	1722.81	2165.05	1631.87	1786.86	1999.29
19059	Heartland	H	Iowa	IA	Dickinson	H24	1056.63	619.888	899.347	835.735	679.167	1129.55	1128.01	615.47	892.988	829.122	669.288	1120.44	1115.8	418.073	446.733	348.838	489.731	333.115	407.307	1033.54	1339.72	1177.96	1159.02	1453.56	1523.11	831.21	1261.8	1196.65	931.089	1382.98	1678.16	564.62	631.239	503.471	681.295	411.17	612.587	1395.83	1893.04	1700.13	1612.38	1794.15	2290.75
19061	Heartland	H	Iowa	IA	Dubuque	H26	1598.6	857.686	970.138	849.694	723.809	966.959	1103.91	831.589	934.161	813.985	671.521	917.757	1036.83	1178.89	1250.9	1073.81	916.468	1033.42	979.75	2010.48	2185.06	1887.8	1587.99	1951.17	2016.58	1231.31	1339.01	1247.55	1096.92	1527.17	1826.35	1745.54	1793.02	1645.78	1497.03	1719.63	1725.81	2976.85	3132.03	2893.33	2593.95	3246.8	3552.17
19063	Heartland	H	Iowa	IA	Emmet	H24	1051.06	797.788	896.102	939.611	921.417	1724.65	1264.8	794.49	891.555	935.399	915.605	1719.66	1258.61	301.769	337.768	502.148	658.534	1026.81	761.124	1096.26	1229.32	1437.55	1574.14	2746.47	2019.73	974.563	1104.39	1182.61	1087.81	1909.23	1619.07	370.166	418.4	634.857	782.388	1140.01	979.104	1344.73	1522.79	1817.47	1870.2	3049.24	2598.17
19065	Heartland	H	Iowa	IA	Fayette	H26	1905.98	948.647	1102.93	1045.12	966.614	1092.43	1254.3	945.172	1098.16	1040.43	960.008	1086.7	1246.88	633.256	661.389	656.21	707.487	828.806	788.663	1578.43	1759.55	1696.64	1667.5	1915.51	2035.55	1226.24	1494.64	1425.81	1262.08	1439.53	1761.96	821.568	900.179	899.271	930.106	1097.9	1114.45	2047.81	2394.82	2325.08	2192.19	2537.43	2876.41
19067	Heartland	H	Iowa	IA	Floyd	H25	1303.49	858.848	991.982	1180.56	926.35	1266.14	1606.71	854.61	986.366	1175.13	918.639	1259.28	1598.01	342.88	340.933	384.399	369.801	409.982	654.938	1197.49	1327.3	1559.53	1288.44	1669.27	2252.95	1010.68	1210.06	1379.91	1105	1480.07	1768.11	405.495	418.251	451.385	444.823	481.862	724.654	1416.17	1628.31	1831.29	1549.83	1961.93	2492.76
19069	Heartland	H	Iowa	IA	Franklin	H25	1507.34	970.222	1007.52	1190.48	1046.07	1427.51	1637.99	968.13	1004.86	1187.96	1042.49	1424.26	1633.84	386.867	408.162	426.557	656.596	1071.56	736.191	1355	1413.02	1614.52	1699.09	2495.81	2370.03	1129.13	1167.5	1399.64	1239.43	1533.44	1807.19	451.205	474.228	502.562	780.635	1153.7	814.305	1580.34	1641.73	1902.2	2020.07	2687.14	2621.5
19071	Heartland	H	Iowa	IA	Fremont	H15	1337.74	592.832	811.114	736.34	838.337	631.075	1029.98	591.194	809.018	734.38	835.566	628.637	1027.06	380.614	293.342	323.819	313.768	141.076	238.288	971.808	1102.36	1058.2	1149.33	769.713	1265.34	727.72	989.753	904.308	985.233	967.03	1337.01	468.51	358.875	398.747	369.97	217.017	310.201	1196.23	1348.63	1303.06	1355.2	1184.05	1647.21
19073	Heartland	H	Iowa	IA	Greene	H24	1480.32	850.292	1036.35	1113.33	1031.54	1291.58	1453.22	848.445	1033.92	1110.9	1028.13	1288.72	1449.68	324.097	302.784	305.788	551.302	535.019	391.693	1172.54	1336.71	1416.69	1579.43	1823.74	1841.37	968.612	1122.33	1283.82	1185.64	1465.16	1628.69	370	328.675	353.385	635.764	608.268	440.06	1338.61	1451.01	1637.2	1821.4	2073.43	2068.75
19075	Heartland	H	Iowa	IA	Grundy	H25	1295.41	1128.3	1124.62	1232.89	1068.28	1356.26	1589.15	1125.58	1121.03	1229.3	1063	1351.53	1582.89	537.894	457.427	461.292	405.866	432.435	388.789	1663.47	1578.46	1690.59	1468.87	1783.97	1971.67	1207.98	1203.06	1316.3	1113.3	1438.14	1682.71	577.272	490.896	493.94	425.068	460.143	413.308	1785.25	1693.95	1810.24	1538.37	1898.28	2096.02
[truncated: 2,318 more rows]
[truncated: 90 more columns]
